# Supplementary material for: XX/XY System of Sex Determination in the Geophilomorph Centipede Strigamia maritima
Source: PLoS One. 2016 Feb 26;11(2):e0150292. doi: 10.1371/journal.pone.0150292 (PMC4769173; doi:10.1371/journal.pone.0150292)
Supplement: S2 Table — Coverage and length of each genomic scaffold, and qPCR data to validate X-linked scaffolds. (XLSX) [file pone.0150292.s004.xlsx]

## Sheet: indvA
scfID	length (bp)	# mapped reads	coverage		Mean coverage	Normalized coverage	Normalized coverage x1000
scf7180001235143	1108	0	0		343.92	0	0
scf7180001238217	1200	0	0			0	0
scf7180001238722	1025	0	0			0	0
scf7180001238725	1010	0	0			0	0
scf7180001238770	1255	0	0			0	0
scf7180001238814	1047	0	0			0	0
scf7180001238821	1166	0	0			0	0
scf7180001238838	1043	0	0			0	0
scf7180001238859	1017	0	0			0	0
scf7180001238865	1017	0	0			0	0
scf7180001239367	1095	0	0			0	0
scf7180001239398	1045	0	0			0	0
scf7180001245214	1176	0	0			0	0
scf7180001238593	1245	1	0.0763052			0.000221869	0.221869
scf7180001234917	1221	1	0.0778051			0.00022623	0.22623
scf7180001245608	1191	1	0.0797649			0.000231929	0.231929
scf7180001235255	1037	1	0.0916104			0.000266371	0.266371
scf7180001234786	1022	1	0.092955			0.000270281	0.270281
scf7180001238880	1015	1	0.0935961			0.000272145	0.272145
scf7180001247055	1425	2	0.133333			0.000387687	0.387687
scf7180001238543	1408	2	0.134943			0.000392368	0.392368
scf7180001238737	1378	2	0.137881			0.00040091	0.40091
scf7180001238860	1293	2	0.146945			0.000427266	0.427266
scf7180001238807	1243	2	0.152856			0.000444452	0.444452
scf7180001238837	1204	2	0.157807			0.000458849	0.458849
scf7180001238851	1192	2	0.159396			0.000463468	0.463468
scf7180001238687	1102	2	0.172414			0.00050132	0.50132
scf7180001240998	1092	2	0.173993			0.000505911	0.505911
scf7180001238854	1087	2	0.174793			0.000508238	0.508238
scf7180001238901	1080	2	0.175926			0.000511532	0.511532
scf7180001239714	1072	2	0.177239			0.000515349	0.515349
scf7180001238886	1040	2	0.182692			0.000531206	0.531206
scf7180001238907	1019	2	0.186457			0.000542154	0.542154
scf7180001238750	1014	2	0.187377			0.000544827	0.544827
scf7180001238709	1004	2	0.189243			0.000550253	0.550253
scf7180001239598	1692	4	0.224586			0.000653019	0.653019
scf7180001238534	1648	4	0.230583			0.000670454	0.670454
scf7180001246908	1526	4	0.249017			0.000724056	0.724056
scf7180001238542	1486	4	0.25572			0.000743546	0.743546
scf7180001238868	1097	3	0.259799			0.000755407	0.755407
scf7180001238786	1048	3	0.271947			0.000790727	0.790727
scf7180001238840	1385	4	0.274368			0.000797768	0.797768
scf7180001238745	1365	4	0.278388			0.000809457	0.809457
scf7180001238643	1009	3	0.282458			0.00082129	0.82129
scf7180001238836	1331	4	0.2855			0.000830134	0.830134
scf7180001238802	1320	4	0.287879			0.000837052	0.837052
scf7180001238648	1200	4	0.316667			0.000920757	0.920757
scf7180001238413	1197	4	0.31746			0.000923065	0.923065
scf7180001238885	1197	4	0.31746			0.000923065	0.923065
scf7180001239887	1484	5	0.320081			0.000930685	0.930685
scf7180001244773	4378	15	0.325491			0.000946416	0.946416
scf7180001238530	1452	5	0.327135			0.000951196	0.951196
scf7180001238656	1441	5	0.329632			0.000958457	0.958457
scf7180001238818	1149	4	0.330722			0.000961627	0.961627
scf7180001244864	1132	4	0.335689			0.000976068	0.976068
scf7180001238548	1119	4	0.339589			0.000987407	0.987407
scf7180001238669	1111	4	0.342034			0.000994517	0.994517
scf7180001238517	1085	4	0.35023			0.00101835	1.01835
scf7180001238432	1348	5	0.352374			0.00102458	1.02458
scf7180001238905	1074	4	0.353818			0.00102878	1.02878
scf7180001238884	1068	4	0.355805			0.00103456	1.03456
scf7180001247060	1065	4	0.356808			0.00103747	1.03747
scf7180001238887	1048	4	0.362595			0.0010543	1.0543
scf7180001237094	1043	4	0.364334			0.00105936	1.05936
scf7180001235992	4952	19	0.364499			0.00105984	1.05984
scf7180001238889	1027	4	0.37001			0.00107586	1.07586
scf7180001241297	1280	5	0.371094			0.00107901	1.07901
scf7180001238862	1017	4	0.373648			0.00108644	1.08644
scf7180001238891	1009	4	0.376611			0.00109505	1.09505
scf7180001246946	1504	6	0.378989			0.00110197	1.10197
scf7180001245245	2250	9	0.38			0.00110491	1.10491
scf7180001241371	1443	6	0.39501			0.00114855	1.14855
scf7180001238577	1201	5	0.395504			0.00114999	1.14999
scf7180001246631	1140	5	0.416667			0.00121152	1.21152
scf7180001238708	1344	6	0.424107			0.00123316	1.23316
scf7180001238337	1519	7	0.437788			0.00127294	1.27294
scf7180001238659	1295	6	0.440154			0.00127982	1.27982
scf7180001238749	1070	5	0.443925			0.00129078	1.29078
scf7180001238538	1271	6	0.448466			0.00130398	1.30398
scf7180001238691	1058	5	0.44896			0.00130542	1.30542
scf7180001238811	1058	5	0.44896			0.00130542	1.30542
scf7180001238858	1054	5	0.450664			0.00131038	1.31038
scf7180001238904	1049	5	0.452812			0.00131662	1.31662
scf7180001238399	1464	7	0.454235			0.00132076	1.32076
scf7180001246060	1022	5	0.464775			0.00135141	1.35141
scf7180001238631	1219	6	0.467596			0.00135961	1.35961
scf7180001238500	1210	6	0.471074			0.00136972	1.36972
scf7180001246741	1210	6	0.471074			0.00136972	1.36972
scf7180001238450	1604	8	0.473815			0.00137769	1.37769
scf7180001238430	2201	11	0.474784			0.00138051	1.38051
scf7180001246758	1163	6	0.490112			0.00142508	1.42508
scf7180001238690	1160	6	0.491379			0.00142876	1.42876
scf7180001238392	1531	8	0.496408			0.00144338	1.44338
scf7180001240780	1140	6	0.5			0.00145383	1.45383
scf7180001236685	1132	6	0.503534			0.0014641	1.4641
scf7180001238670	1508	8	0.503979			0.0014654	1.4654
scf7180001247058	1119	6	0.509383			0.00148111	1.48111
scf7180001238681	1492	8	0.509383			0.00148111	1.48111
scf7180001238799	1118	6	0.509839			0.00148244	1.48244
scf7180001238890	1107	6	0.514905			0.00149717	1.49717
scf7180001236162	1102	6	0.517241			0.00150396	1.50396
scf7180001238698	1098	6	0.519126			0.00150944	1.50944
scf7180001238753	1098	6	0.519126			0.00150944	1.50944
scf7180001238864	1077	6	0.529248			0.00153887	1.53887
scf7180001238897	1075	6	0.530233			0.00154173	1.54173
scf7180001238515	1420	8	0.535211			0.00155621	1.55621
scf7180001238759	1059	6	0.538244			0.00156503	1.56503
scf7180001238646	1056	6	0.539773			0.00156947	1.56947
scf7180001240106	1056	6	0.539773			0.00156947	1.56947
scf7180001238389	1222	7	0.54419			0.00158232	1.58232
scf7180001245932	1042	6	0.547025			0.00159056	1.59056
scf7180001238800	1199	7	0.554629			0.00161267	1.61267
scf7180001238657	1020	6	0.558824			0.00162487	1.62487
scf7180001238900	1018	6	0.559921			0.00162806	1.62806
scf7180001238908	1018	6	0.559921			0.00162806	1.62806
scf7180001238761	1173	7	0.566922			0.00164841	1.64841
scf7180001247059	1159	7	0.57377			0.00166833	1.66833
scf7180001238706	1294	8	0.587326			0.00170774	1.70774
scf7180001238758	1127	7	0.590062			0.0017157	1.7157
scf7180001238812	1286	8	0.59098			0.00171837	1.71837
scf7180001234731	1109	7	0.599639			0.00174354	1.74354
scf7180001238293	1580	10	0.601266			0.00174827	1.74827
scf7180001238870	1104	7	0.602355			0.00175144	1.75144
scf7180001238827	1103	7	0.602901			0.00175303	1.75303
scf7180001240707	1564	10	0.607417			0.00176616	1.76616
scf7180001238395	1399	9	0.611151			0.00177702	1.77702
scf7180001238619	1235	8	0.615385			0.00178933	1.78933
scf7180001238883	1224	8	0.620915			0.00180541	1.80541
scf7180001238832	1053	7	0.631529			0.00183627	1.83627
scf7180001246955	1200	8	0.633333			0.00184151	1.84151
scf7180001238650	1183	8	0.642434			0.00186798	1.86798
scf7180001241886	1182	8	0.642978			0.00186956	1.86956
scf7180001238816	1032	7	0.64438			0.00187363	1.87363
scf7180001238798	1472	10	0.64538			0.00187654	1.87654
scf7180001234694	1616	11	0.646658			0.00188026	1.88026
scf7180001236841	1320	9	0.647727			0.00188337	1.88337
scf7180001238877	1024	7	0.649414			0.00188827	1.88827
scf7180001246738	1018	7	0.653242			0.0018994	1.8994
scf7180001238839	1017	7	0.653884			0.00190127	1.90127
scf7180001238331	1443	10	0.658351			0.00191426	1.91426
scf7180001241382	1297	9	0.659214			0.00191677	1.91677
scf7180001244065	1001	7	0.664336			0.00193166	1.93166
scf7180001238397	1716	12	0.664336			0.00193166	1.93166
scf7180001238895	1142	8	0.665499			0.00193504	1.93504
scf7180001247027	1137	8	0.668426			0.00194355	1.94355
scf7180001238453	1692	12	0.673759			0.00195906	1.95906
scf7180001238448	1251	9	0.683453			0.00198725	1.98725
scf7180001238276	1108	8	0.685921			0.00199442	1.99442
scf7180001238436	1108	8	0.685921			0.00199442	1.99442
scf7180001238645	1107	8	0.68654			0.00199622	1.99622
scf7180001238644	1098	8	0.692168			0.00201258	2.01258
scf7180001245433	15356	112	0.692889			0.00201468	2.01468
scf7180001238668	1368	10	0.694444			0.0020192	2.0192
scf7180001238621	1086	8	0.699816			0.00203482	2.03482
scf7180001238855	1078	8	0.705009			0.00204992	2.04992
scf7180001238755	1076	8	0.70632			0.00205373	2.05373
scf7180001238551	1331	10	0.713749			0.00207534	2.07534
scf7180001238863	1053	8	0.721747			0.00209859	2.09859
scf7180001238568	1177	9	0.726423			0.00211219	2.11219
scf7180001238879	1038	8	0.732177			0.00212892	2.12892
scf7180001238829	1296	10	0.733025			0.00213138	2.13138
scf7180001238675	1295	10	0.733591			0.00213303	2.13303
scf7180001238834	1293	10	0.734725			0.00213633	2.13633
scf7180001243936	1033	8	0.735721			0.00213922	2.13922
scf7180001238824	1030	8	0.737864			0.00214545	2.14545
scf7180001238747	1028	8	0.7393			0.00214963	2.14963
scf7180001246024	1149	9	0.744125			0.00216366	2.16366
scf7180001244600	1398	11	0.747496			0.00217346	2.17346
scf7180001238898	1008	8	0.753968			0.00219228	2.19228
scf7180001243597	1637	13	0.754429			0.00219362	2.19362
scf7180001238660	1369	11	0.763331			0.0022195	2.2195
scf7180001238746	1207	10	0.787075			0.00228854	2.28854
scf7180001238894	1073	9	0.796831			0.00231691	2.31691
scf7180001238566	1178	10	0.806452			0.00234488	2.34488
scf7180001238867	1177	10	0.807137			0.00234688	2.34688
scf7180001238874	1058	9	0.808129			0.00234976	2.34976
scf7180001239368	4108	35	0.809396			0.00235345	2.35345
scf7180001238369	1054	9	0.811195			0.00235868	2.35868
scf7180001238734	1169	10	0.81266			0.00236294	2.36294
scf7180001238363	1139	10	0.834065			0.00242517	2.42517
scf7180001238861	1025	9	0.834146			0.00242541	2.42541
scf7180001238906	1137	10	0.835532			0.00242944	2.42944
scf7180001238872	1021	9	0.837414			0.00243491	2.43491
scf7180001238896	1133	10	0.838482			0.00243802	2.43802
scf7180001238771	1132	10	0.839223			0.00244017	2.44017
scf7180001247051	1010	9	0.846535			0.00246143	2.46143
scf7180001238620	1119	10	0.848972			0.00246852	2.46852
scf7180001238785	1225	11	0.853061			0.00248041	2.48041
scf7180001238552	1188	11	0.87963			0.00255766	2.55766
scf7180001238683	1510	14	0.880795			0.00256105	2.56105
scf7180001238783	1074	10	0.884544			0.00257195	2.57195
scf7180001235617	1062	10	0.894539			0.00260101	2.60101
scf7180001238742	1152	11	0.907118			0.00263759	2.63759
scf7180001238625	1252	12	0.910543			0.00264755	2.64755
scf7180001239509	1458	14	0.912209			0.00265239	2.65239
scf7180001245157	1143	11	0.914261			0.00265835	2.65835
scf7180001238516	1662	16	0.914561			0.00265923	2.65923
scf7180001238831	1033	10	0.919652			0.00267403	2.67403
scf7180001238449	1751	17	0.92233			0.00268182	2.68182
scf7180001238693	1233	12	0.924574			0.00268834	2.68834
scf7180001247061	1229	12	0.927583			0.00269709	2.69709
scf7180001238408	1625	16	0.935385			0.00271978	2.71978
scf7180001246690	1014	10	0.936884			0.00272413	2.72413
scf7180001238651	1115	11	0.93722			0.00272511	2.72511
scf7180001247048	1011	10	0.939664			0.00273222	2.73222
scf7180001238702	1213	12	0.939819			0.00273267	2.73267
scf7180001238519	1716	17	0.941142			0.00273652	2.73652
scf7180001238666	1008	10	0.94246			0.00274035	2.74035
scf7180001238522	1609	16	0.944686			0.00274682	2.74682
scf7180001238806	1197	12	0.952381			0.0027692	2.7692
scf7180001238871	1194	12	0.954774			0.00277615	2.77615
scf7180001238794	1388	14	0.958213			0.00278615	2.78615
scf7180001238767	1090	11	0.958716			0.00278761	2.78761
scf7180001238527	1579	16	0.962635			0.00279901	2.79901
scf7180001238735	1085	11	0.963134			0.00280046	2.80046
scf7180001246907	1377	14	0.965868			0.00280841	2.80841
scf7180001246843	1570	16	0.968153			0.00281505	2.81505
scf7180001238661	1079	11	0.968489			0.00281603	2.81603
scf7180001241283	1556	16	0.976864			0.00284038	2.84038
scf7180001238741	1159	12	0.983607			0.00285999	2.85999
scf7180001238435	1528	16	0.994764			0.00289243	2.89243
scf7180001236116	1514	16	1.00396			0.00291918	2.91918
scf7180001246975	1415	15	1.00707			0.0029282	2.9282
scf7180001238388	1226	13	1.00734			0.002929	2.929
scf7180001238775	1029	11	1.01555			0.00295287	2.95287
scf7180001237206	1020	11	1.02451			0.00297892	2.97892
scf7180001238689	1112	12	1.02518			0.00298087	2.98087
scf7180001238609	1482	16	1.02564			0.00298221	2.98221
scf7180001238411	1294	14	1.02782			0.00298855	2.98855
scf7180001238617	1106	12	1.03074			0.00299704	2.99704
scf7180001247014	1008	11	1.03671			0.00301438	3.01438
scf7180001238286	1891	21	1.055			0.00306757	3.06757
scf7180001246818	1435	16	1.05923			0.00307989	3.07989
scf7180001238571	1243	14	1.06999			0.00311117	3.11117
scf7180001235035	1064	12	1.07143			0.00311534	3.11534
scf7180001246948	1060	12	1.07547			0.0031271	3.1271
scf7180001238635	1046	12	1.08987			0.00316895	3.16895
scf7180001238752	1568	18	1.09056			0.00317098	3.17098
scf7180001238789	1128	13	1.09486			0.00318347	3.18347
scf7180001238671	1473	17	1.0964			0.00318796	3.18796
scf7180001235820	1039	12	1.09721			0.0031903	3.1903
scf7180001238652	1377	16	1.10385			0.00320961	3.20961
scf7180001238835	1202	14	1.10649			0.00321729	3.21729
scf7180001238613	1028	12	1.10895			0.00322444	3.22444
scf7180001238676	1112	13	1.11061			0.00322927	3.22927
scf7180001239567	1022	12	1.11546			0.00324337	3.24337
scf7180001238826	1020	12	1.11765			0.00324973	3.24973
scf7180001239804	2452	29	1.12357			0.00326696	3.26696
scf7180001246835	1520	18	1.125			0.00327111	3.27111
scf7180001238781	1266	15	1.12559			0.00327283	3.27283
scf7180001238674	1434	17	1.12622			0.00327466	3.27466
scf7180001238410	1337	16	1.13687			0.00330564	3.30564
scf7180001238757	1167	14	1.13967			0.00331378	3.31378
scf7180001238554	1412	17	1.14377			0.00332568	3.32568
scf7180001238649	1244	15	1.1455			0.00333071	3.33071
scf7180001247024	1071	13	1.15313			0.0033529	3.3529
scf7180001238624	1478	18	1.15697			0.00336407	3.36407
scf7180001238852	1057	13	1.1684			0.00339731	3.39731
scf7180001247025	1073	14	1.23952			0.00360408	3.60408
scf7180001235633	1294	17	1.24807			0.00362895	3.62895
scf7180001238528	1446	19	1.24827			0.00362954	3.62954
scf7180001247043	1140	15	1.25			0.00363457	3.63457
scf7180001238739	1134	15	1.25661			0.0036538	3.6538
scf7180001238857	1055	14	1.26066			0.00366557	3.66557
scf7180001238876	1052	14	1.26426			0.00367603	3.67603
scf7180001238339	1049	14	1.26787			0.00368654	3.68654
scf7180001238145	2845	38	1.26889			0.0036895	3.6895
scf7180001238696	1496	20	1.27005			0.00369288	3.69288
scf7180001238766	1044	14	1.27395			0.0037042	3.7042
scf7180001238455	1341	18	1.27517			0.00370775	3.70775
scf7180001240334	1708	23	1.27927			0.00371969	3.71969
scf7180001238823	1110	15	1.28378			0.0037328	3.7328
scf7180001238810	1106	15	1.28843			0.0037463	3.7463
scf7180001238565	1250	17	1.292			0.00375669	3.75669
scf7180001247063	1170	16	1.29915			0.00377747	3.77747
scf7180001238539	1607	22	1.30056			0.00378158	3.78158
scf7180001238888	1093	15	1.30375			0.00379086	3.79086
scf7180001238614	1091	15	1.30614			0.00379781	3.79781
scf7180001246935	1454	20	1.30674			0.00379955	3.79955
scf7180001238762	1087	15	1.31095			0.00381178	3.81178
scf7180001238866	1013	14	1.31293			0.00381755	3.81755
scf7180001238776	1012	14	1.31423			0.00382133	3.82133
scf7180001244204	1073	15	1.32805			0.00386152	3.86152
scf7180001238636	1499	21	1.33089			0.00386976	3.86976
scf7180001238791	1141	16	1.33216			0.00387348	3.87348
scf7180001245295	1282	18	1.33385			0.00387839	3.87839
scf7180001238415	1209	17	1.33581			0.00388409	3.88409
scf7180001238457	1059	15	1.34561			0.00391257	3.91257
scf7180001238540	1477	21	1.35071			0.0039274	3.9274
scf7180001246916	1894	27	1.35428			0.00393777	3.93777
scf7180001238343	1400	20	1.35714			0.0039461	3.9461
scf7180001238654	1535	22	1.36156			0.00395896	3.95896
scf7180001238155	1181	17	1.36749			0.00397617	3.97617
scf7180001238731	1174	17	1.37564			0.00399988	3.99988
scf7180001245827	1711	25	1.38808			0.00403605	4.03605
scf7180001238296	1839	27	1.39478			0.00405554	4.05554
scf7180001247066	1086	16	1.39963			0.00406965	4.06965
scf7180001243935	1216	18	1.40625			0.00408889	4.08889
scf7180001247040	1079	16	1.40871			0.00409605	4.09605
scf7180001238736	1069	16	1.42189			0.00413436	4.13436
scf7180001238334	1601	24	1.42411			0.00414082	4.14082
scf7180001238751	1067	16	1.42455			0.00414211	4.14211
scf7180001238564	1130	17	1.4292			0.00415563	4.15563
scf7180001238768	1063	16	1.42992			0.0041577	4.1577
scf7180001238253	1859	28	1.43088			0.0041605	4.1605
scf7180001238893	1056	16	1.43939			0.00418526	4.18526
scf7180001238632	1185	18	1.44304			0.00419586	4.19586
scf7180001238234	1445	22	1.44637			0.00420554	4.20554
scf7180001246789	1570	24	1.45223			0.00422258	4.22258
scf7180001238764	1174	18	1.45656			0.00423517	4.23517
scf7180001238692	1238	19	1.458			0.00423935	4.23935
scf7180001238817	1042	16	1.45873			0.00424149	4.24149
scf7180001238703	1432	22	1.4595			0.00424371	4.24371
scf7180001246968	1684	26	1.46675			0.00426479	4.26479
scf7180001238342	1679	26	1.47111			0.00427749	4.27749
scf7180001238425	1225	19	1.47347			0.00428434	4.28434
scf7180001235717	1415	22	1.47703			0.0042947	4.2947
scf7180001241098	1412	22	1.48017			0.00430382	4.30382
scf7180001245002	17796	280	1.49472			0.00434612	4.34612
scf7180001238875	1079	17	1.49676			0.00435205	4.35205
scf7180001238521	1586	25	1.49748			0.00435415	4.35415
scf7180001246697	1707	27	1.50264			0.00436915	4.36915
scf7180001238822	1138	18	1.50264			0.00436915	4.36915
scf7180001238508	1005	16	1.51244			0.00439765	4.39765
scf7180001238419	1443	23	1.51421			0.00440279	4.40279
scf7180001246734	1315	21	1.51711			0.00441123	4.41123
scf7180001238420	1376	22	1.5189			0.00441642	4.41642
scf7180001240485	1059	17	1.52502			0.00443424	4.43424
scf7180001246976	1494	24	1.5261			0.00443738	4.43738
scf7180001238673	1366	22	1.53001			0.00444875	4.44875
scf7180001238813	1176	19	1.53486			0.00446285	4.46285
scf7180001238535	1051	17	1.53663			0.00446799	4.46799
scf7180001238512	1236	20	1.53722			0.0044697	4.4697
scf7180001245139	1109	18	1.54193			0.0044834	4.4834
scf7180001239508	4798	78	1.54439			0.00449056	4.49056
scf7180001246536	1035	17	1.56039			0.00453707	4.53707
scf7180001236112	426	7	1.56103			0.00453894	4.53894
scf7180001238427	1518	25	1.56456			0.0045492	4.5492
scf7180001238431	1700	28	1.56471			0.00454962	4.54962
scf7180001238663	1029	17	1.56948			0.00456352	4.56352
scf7180001238545	1148	19	1.5723			0.0045717	4.5717
scf7180001238550	1087	18	1.57314			0.00457414	4.57414
scf7180001238579	1442	24	1.58114			0.0045974	4.5974
scf7180001246999	1141	19	1.58195			0.00459975	4.59975
scf7180001238796	1260	21	1.58333			0.00460379	4.60379
scf7180001238902	1136	19	1.58891			0.00462	4.62
scf7180001246453	1585	27	1.6183			0.00470545	4.70545
scf7180001238452	1701	29	1.61964			0.00470934	4.70934
scf7180001238680	1112	19	1.6232			0.00471971	4.71971
scf7180001238778	1112	19	1.6232			0.00471971	4.71971
scf7180001238808	1053	18	1.62393			0.00472183	4.72183
scf7180001246943	1227	21	1.62592			0.00472761	4.72761
scf7180001238664	1048	18	1.63168			0.00474436	4.74436
scf7180001238570	1046	18	1.6348			0.00475343	4.75343
scf7180001246586	2091	36	1.63558			0.00475571	4.75571
scf7180001238068	1742	30	1.63605			0.00475707	4.75707
scf7180001238329	1507	26	1.63902			0.0047657	4.7657
scf7180001238578	1329	23	1.64409			0.00478046	4.78046
scf7180001238558	1155	20	1.64502			0.00478316	4.78316
scf7180001238697	1270	22	1.64567			0.00478504	4.78504
scf7180001238295	2015	35	1.65012			0.00479799	4.79799
scf7180001238727	1035	18	1.65217			0.00480395	4.80395
scf7180001244599	4073	71	1.65603			0.00481516	4.81516
scf7180001246765	1088	19	1.65901			0.00482382	4.82382
scf7180001245525	1029	18	1.66181			0.00483196	4.83196
scf7180001247049	1200	21	1.6625			0.00483398	4.83398
scf7180001238185	1370	24	1.66423			0.00483902	4.83902
scf7180001238795	1138	20	1.6696			0.00485461	4.85461
scf7180001238622	1024	18	1.66992			0.00485556	4.85556
scf7180001238803	1363	24	1.67278			0.00486387	4.86387
scf7180001238672	1192	21	1.67366			0.00486642	4.86642
scf7180001238398	1474	26	1.67571			0.00487239	4.87239
scf7180001238348	1756	31	1.67711			0.00487645	4.87645
scf7180001238110	1014	18	1.68639			0.00490344	4.90344
scf7180001238677	1350	24	1.68889			0.00491071	4.91071
scf7180001238338	1012	18	1.68972			0.00491313	4.91313
scf7180001238009	1180	21	1.69068			0.00491591	4.91591
scf7180001247036	1335	24	1.70787			0.00496588	4.96588
scf7180001243396	2046	37	1.71799			0.00499531	4.99531
scf7180001244184	1985	36	1.72292			0.00500966	5.00966
scf7180001238892	1100	20	1.72727			0.00502231	5.02231
scf7180001238353	1479	27	1.73428			0.00504269	5.04269
scf7180001238779	1258	23	1.73688			0.00505026	5.05026
scf7180001238830	1256	23	1.73965			0.0050583	5.0583
scf7180001241947	1035	19	1.74396			0.00507084	5.07084
scf7180001238144	1354	25	1.75406			0.00510021	5.10021
scf7180001238355	1721	32	1.76641			0.00513612	5.13612
scf7180001238546	1394	26	1.77188			0.00515201	5.15201
scf7180001247023	1125	21	1.77333			0.00515624	5.15624
scf7180001238608	1070	20	1.7757			0.00516313	5.16313
scf7180001238626	1444	27	1.77632			0.00516491	5.16491
scf7180001238520	1230	23	1.77642			0.00516522	5.16522
scf7180001238429	1118	21	1.78444			0.00518853	5.18853
scf7180001238336	1383	26	1.78597			0.00519299	5.19299
scf7180001238773	1010	19	1.78713			0.00519635	5.19635
scf7180001238341	1380	26	1.78986			0.00520428	5.20428
scf7180001238748	1061	20	1.79076			0.00520692	5.20692
scf7180001238200	2331	44	1.79322			0.00521407	5.21407
scf7180001246962	1002	19	1.8014			0.00523784	5.23784
scf7180001238097	9461	180	1.80742			0.00525535	5.25535
scf7180001238266	1522	29	1.81012			0.0052632	5.2632
scf7180001238309	1147	22	1.82214			0.00529817	5.29817
scf7180001238203	1981	38	1.82231			0.00529865	5.29865
scf7180001234613	1249	24	1.82546			0.00530781	5.30781
scf7180001238169	1612	31	1.82692			0.00531206	5.31206
scf7180001238333	1559	30	1.82809			0.00531547	5.31547
scf7180001238684	1293	25	1.83681			0.00534082	5.34082
scf7180001238525	1338	26	1.84604			0.00536764	5.36764
scf7180001246998	1439	28	1.84851			0.00537482	5.37482
scf7180001247047	1129	22	1.8512			0.00538264	5.38264
scf7180001238173	2140	42	1.86449			0.00542128	5.42128
scf7180001238695	1120	22	1.86607			0.00542589	5.42589
scf7180001247065	1014	20	1.87377			0.00544827	5.44827
scf7180001238278	2521	50	1.88417			0.00547852	5.47852
scf7180001246583	2570	51	1.88521			0.00548155	5.48155
scf7180001238445	1914	38	1.8861			0.00548413	5.48413
scf7180001246959	1346	27	1.90565			0.00554096	5.54096
scf7180001247017	1035	21	1.92754			0.00560461	5.60461
scf7180001238294	1322	27	1.94024			0.00564155	5.64155
scf7180001238422	1465	30	1.94539			0.00565653	5.65653
scf7180001247020	1169	24	1.95038			0.00567105	5.67105
scf7180001246973	1412	29	1.95113			0.00567322	5.67322
scf7180001238787	1111	23	1.9667			0.00571848	5.71848
scf7180001238146	2076	43	1.96773			0.00572147	5.72147
scf7180001247331	3459	72	1.97745			0.00574974	5.74974
scf7180001247050	1007	21	1.98113			0.00576045	5.76045
scf7180001246813	1629	34	1.98281			0.00576533	5.76533
scf7180001238305	1812	38	1.99227			0.00579284	5.79284
scf7180001238633	1334	28	1.994			0.00579787	5.79787
scf7180001238881	1000	21	1.995			0.00580077	5.80077
scf7180001247015	1424	30	2.0014			0.00581939	5.81939
scf7180001238557	1328	28	2.00301			0.00582407	5.82407
scf7180001238623	1134	24	2.01058			0.00584608	5.84608
scf7180001238740	1177	25	2.01784			0.00586719	5.86719
scf7180001238235	1741	37	2.01895			0.00587042	5.87042
scf7180001238772	1129	24	2.01949			0.00587197	5.87197
scf7180001238642	1125	24	2.02667			0.00589285	5.89285
scf7180001238547	1312	28	2.02744			0.00589509	5.89509
scf7180001238442	1123	24	2.03028			0.00590334	5.90334
scf7180001238524	1263	27	2.03088			0.00590509	5.90509
scf7180001246994	1401	30	2.03426			0.00591493	5.91493
scf7180001238306	1774	38	2.03495			0.00591693	5.91693
scf7180001246949	1120	24	2.03571			0.00591915	5.91915
scf7180001234826	2611	56	2.03753			0.00592444	5.92444
scf7180001238526	1210	26	2.04132			0.00593546	5.93546
scf7180001238630	1022	22	2.04501			0.00594618	5.94618
scf7180001238359	1345	29	2.04833			0.00595583	5.95583
scf7180001246634	1157	25	2.05272			0.00596861	5.96861
scf7180001238181	1524	33	2.05709			0.0059813	5.9813
scf7180001238451	1150	25	2.06522			0.00600494	6.00494
scf7180001238240	1240	27	2.06855			0.00601462	6.01462
scf7180001246574	1745	38	2.06877			0.00601526	6.01526
scf7180001238820	1145	25	2.07424			0.00603116	6.03116
scf7180001238801	1187	26	2.08088			0.00605047	6.05047
scf7180001238825	1002	22	2.08583			0.00606487	6.06487
scf7180001238319	1271	28	2.09284			0.00608526	6.08526
scf7180001246811	1127	25	2.10736			0.00612749	6.12749
scf7180001238756	1035	23	2.11111			0.00613838	6.13838
scf7180001238183	1754	39	2.11231			0.00614188	6.14188
scf7180001238364	1300	29	2.11923			0.00616199	6.16199
scf7180001247322	3357	75	2.12243			0.0061713	6.1713
scf7180001246896	1029	23	2.12342			0.00617417	6.17417
scf7180001238298	6506	146	2.13188			0.00619877	6.19877
scf7180001247033	1513	34	2.13483			0.00620735	6.20735
scf7180001238556	1110	25	2.13964			0.00622133	6.22133
scf7180001239087	1687	38	2.13989			0.00622207	6.22207
scf7180001238332	1242	28	2.14171			0.00622734	6.22734
scf7180001246764	1636	37	2.14853			0.00624719	6.24719
scf7180001242871	1016	23	2.15059			0.00625318	6.25318
scf7180001238518	1412	32	2.15297			0.00626011	6.26011
scf7180001247019	1103	25	2.15322			0.00626082	6.26082
scf7180001246629	1847	42	2.16026			0.00628129	6.28129
scf7180001238603	1143	26	2.16098			0.00628338	6.28338
scf7180001235386	1140	26	2.16667			0.00629992	6.29992
scf7180001238790	1313	30	2.1706			0.00631136	6.31136
scf7180001238164	1003	23	2.17846			0.00633422	6.33422
scf7180001238310	1743	40	2.18015			0.00633912	6.33912
scf7180001238467	1175	27	2.18298			0.00634735	6.34735
scf7180001238728	1128	26	2.18972			0.00636694	6.36694
scf7180001238261	1171	27	2.19044			0.00636903	6.36903
scf7180001247064	1300	30	2.19231			0.00637447	6.37447
scf7180001238878	1036	24	2.20077			0.00639909	6.39909
scf7180001247018	1465	34	2.20478			0.00641073	6.41073
scf7180001238869	1034	24	2.20503			0.00641146	6.41146
scf7180001238192	1077	25	2.2052			0.00641196	6.41196
scf7180001238804	1246	29	2.21108			0.00642904	6.42904
scf7180001246977	1073	25	2.21342			0.00643586	6.43586
scf7180001238723	1072	25	2.21549			0.00644187	6.44187
scf7180001246772	2015	47	2.21588			0.00644302	6.44302
scf7180001246840	1543	36	2.21646			0.0064447	6.4447
scf7180001246185	1626	38	2.22017			0.00645549	6.45549
scf7180001235224	1026	24	2.22222			0.00646146	6.46146
scf7180001238628	1111	26	2.22322			0.00646436	6.46436
scf7180001245171	1153	27	2.22463			0.00646846	6.46846
scf7180001246322	1579	37	2.22609			0.00647271	6.47271
scf7180001238699	1064	25	2.23214			0.0064903	6.4903
scf7180001246905	1870	44	2.23529			0.00649946	6.49946
scf7180001238274	1864	44	2.24249			0.00652038	6.52038
scf7180001242354	719	17	2.24618			0.0065311	6.5311
scf7180001238856	1010	24	2.25743			0.00656381	6.56381
scf7180001247037	1506	36	2.27092			0.00660304	6.60304
scf7180001238685	1208	29	2.28063			0.00663128	6.63128
scf7180001246969	1207	29	2.28252			0.00663678	6.63678
scf7180001246981	1080	26	2.28704			0.00664991	6.64991
scf7180001238347	1536	37	2.28841			0.00665391	6.65391
scf7180001238686	1656	40	2.29469			0.00667215	6.67215
scf7180001246941	1697	41	2.29523			0.00667373	6.67373
scf7180001238434	1525	37	2.30492			0.00670191	6.70191
scf7180001238510	1400	34	2.30714			0.00670838	6.70838
scf7180001247003	1063	26	2.32361			0.00675626	6.75626
scf7180001246881	1308	32	2.32416			0.00675785	6.75785
scf7180001238563	1388	34	2.32709			0.00676637	6.76637
scf7180001238882	1057	26	2.3368			0.00679461	6.79461
scf7180001246817	1622	40	2.34279			0.00681202	6.81202
scf7180001238340	1538	38	2.3472			0.00682486	6.82486
scf7180001238301	1375	34	2.34909			0.00683035	6.83035
scf7180001234603	1131	28	2.3519			0.00683852	6.83852
scf7180001246861	1534	38	2.35332			0.00684266	6.84266
scf7180001246863	2420	60	2.35537			0.00684861	6.84861
scf7180001246894	1650	41	2.36061			0.00686383	6.86383
scf7180001246956	1328	33	2.36069			0.00686408	6.86408
scf7180001246979	1042	26	2.37044			0.00689243	6.89243
scf7180001238043	2441	61	2.37403			0.00690285	6.90285
scf7180001247007	1000	25	2.375			0.00690568	6.90568
scf7180001246997	1280	32	2.375			0.00690568	6.90568
scf7180001238549	1039	26	2.37729			0.00691233	6.91233
scf7180001238833	1038	26	2.37958			0.00691899	6.91899
scf7180001246915	2544	64	2.38994			0.00694911	6.94911
scf7180001238704	1030	26	2.39806			0.00697273	6.97273
scf7180001238815	1344	34	2.40327			0.00698789	6.98789
scf7180001246630	1460	37	2.40753			0.00700028	7.00028
scf7180001238468	1256	32	2.42038			0.00703764	7.03764
scf7180001238763	1059	27	2.4221			0.00704262	7.04262
scf7180001246928	1486	38	2.42934			0.00706368	7.06368
scf7180001246585	1876	48	2.4307			0.00706765	7.06765
scf7180001247021	1446	37	2.43084			0.00706805	7.06805
scf7180001238116	1015	26	2.4335			0.00707577	7.07577
scf7180001238458	1210	31	2.43388			0.0070769	7.0769
scf7180001238262	1678	43	2.43445			0.00707853	7.07853
scf7180001238265	3923	101	2.44583			0.00711164	7.11164
scf7180001238792	1009	26	2.44797			0.00711785	7.11785
scf7180001238051	1086	28	2.44936			0.00712188	7.12188
scf7180001238260	2288	59	2.44974			0.00712299	7.12299
scf7180001238553	1007	26	2.45283			0.00713198	7.13198
scf7180001238437	1394	36	2.45337			0.00713356	7.13356
scf7180001238503	1315	34	2.45627			0.007142	7.142
scf7180001238199	3014	78	2.45853			0.00714855	7.14855
scf7180001238433	1236	32	2.45955			0.00715151	7.15151
scf7180001238662	1119	29	2.46202			0.0071587	7.1587
scf7180001247000	1079	28	2.46525			0.00716808	7.16808
scf7180001238346	1076	28	2.47212			0.00718807	7.18807
scf7180001238446	1343	35	2.4758			0.00719877	7.19877
scf7180001238367	1610	42	2.47826			0.00720593	7.20593
scf7180001238406	1150	30	2.47826			0.00720593	7.20593
scf7180001238793	1225	32	2.48163			0.00721573	7.21573
scf7180001238391	1068	28	2.49064			0.00724191	7.24191
scf7180001238021	1106	29	2.49096			0.00724285	7.24285
scf7180001246801	1104	29	2.49547			0.00725597	7.25597
scf7180001246893	2163	57	2.50347			0.00727922	7.27922
scf7180001247001	1851	49	2.51486			0.00731234	7.31234
scf7180001243169	1283	34	2.51754			0.00732013	7.32013
scf7180001238523	1315	35	2.52852			0.00735206	7.35206
scf7180001238256	1500	40	2.53333			0.00736606	7.36606
scf7180001238573	1458	39	2.54115			0.00738879	7.38879
scf7180001238574	1231	33	2.54671			0.00740495	7.40495
scf7180001237919	4545	122	2.55006			0.00741468	7.41468
scf7180001234635	1301	35	2.55573			0.00743117	7.43117
scf7180001245727	1818	49	2.56051			0.00744507	7.44507
scf7180001238561	1484	40	2.56065			0.00744548	7.44548
scf7180001246872	1441	39	2.57113			0.00747596	7.47596
scf7180001238213	1143	31	2.57655			0.00749173	7.49173
scf7180001246988	1179	32	2.57846			0.00749726	7.49726
scf7180001246890	1251	34	2.58193			0.00750737	7.50737
scf7180001241943	1103	30	2.58386			0.00751298	7.51298
scf7180001238618	1101	30	2.58856			0.00752663	7.52663
scf7180001238438	1468	40	2.58856			0.00752663	7.52663
scf7180001242039	1685	46	2.59347			0.00754092	7.54092
scf7180001237946	1391	38	2.59526			0.00754611	7.54611
scf7180001235458	1024	28	2.59766			0.00755309	7.55309
scf7180001247046	1388	38	2.60086			0.00756242	7.56242
scf7180001240946	2045	56	2.60147			0.00756417	7.56417
scf7180001238443	1712	47	2.60806			0.00758334	7.58334
scf7180001238121	3273	90	2.61228			0.00759562	7.59562
scf7180001246135	1018	28	2.61297			0.00759761	7.59761
scf7180001238777	1016	28	2.61811			0.00761256	7.61256
scf7180001238899	1015	28	2.62069			0.00762006	7.62006
scf7180001238629	1083	30	2.63158			0.00765172	7.65172
scf7180001238903	1190	33	2.63445			0.00766008	7.66008
scf7180001241154	1620	45	2.63889			0.00767298	7.67298
scf7180001238733	1331	37	2.64087			0.00767874	7.67874
scf7180001238290	1829	51	2.64899			0.00770234	7.70234
scf7180001238509	1506	42	2.6494			0.00770355	7.70355
scf7180001239825	1252	35	2.65575			0.00772201	7.72201
scf7180001238257	2035	57	2.66093			0.00773708	7.73708
scf7180001238569	1462	41	2.66416			0.00774645	7.74645
scf7180001238403	1353	38	2.66814			0.00775804	7.75804
scf7180001246917	1352	38	2.67012			0.00776378	7.76378
scf7180001239701	11725	333	2.69808			0.00784509	7.84509
scf7180001238784	1055	30	2.70142			0.0078548	7.8548
scf7180001238647	1257	36	2.72076			0.00791104	7.91104
scf7180001247258	75368	2159	2.72138			0.00791284	7.91284
scf7180001238532	1151	33	2.72372			0.00791963	7.91963
scf7180001243010	1496	43	2.73061			0.00793969	7.93969
scf7180001238134	1213	35	2.74114			0.00797028	7.97028
scf7180001239658	1580	46	2.76582			0.00804206	8.04206
scf7180001238575	1373	40	2.76766			0.00804741	8.04741
scf7180001238688	1231	36	2.77823			0.00807813	8.07813
scf7180001238304	2151	63	2.78243			0.00809034	8.09034
scf7180001238465	1671	49	2.78576			0.00810002	8.10002
scf7180001241680	9353	275	2.79322			0.00812172	8.12172
scf7180001238809	1088	32	2.79412			0.00812433	8.12433
scf7180001234872	1392	41	2.79813			0.008136	8.136
scf7180001238204	2476	73	2.80089			0.00814402	8.14402
scf7180001238682	1012	30	2.81621			0.00818855	8.18855
scf7180001241344	1450	43	2.81724			0.00819157	8.19157
scf7180001238344	1246	37	2.82103			0.00820257	8.20257
scf7180001246920	1074	32	2.83054			0.00823023	8.23023
scf7180001241984	1275	38	2.83137			0.00823265	8.23265
scf7180001238667	1006	30	2.833			0.00823739	8.23739
scf7180001238264	2878	86	2.83878			0.00825418	8.25418
scf7180001238279	1270	38	2.84252			0.00826507	8.26507
scf7180001246529	1270	38	2.84252			0.00826507	8.26507
scf7180001238738	1002	30	2.84431			0.00827028	8.27028
scf7180001246768	1001	30	2.84715			0.00827854	8.27854
scf7180001238533	1227	37	2.86471			0.00832959	8.32959
scf7180001246937	1160	35	2.86638			0.00833444	8.33444
scf7180001237598	1193	36	2.86672			0.00833544	8.33544
scf7180001238115	1490	45	2.86913			0.00834243	8.34243
scf7180001238640	1158	35	2.87133			0.00834884	8.34884
scf7180001246873	1783	54	2.87717			0.00836583	8.36583
scf7180001238416	1383	42	2.88503			0.00838868	8.38868
scf7180001246727	1215	37	2.893			0.00841186	8.41186
scf7180001238099	1148	35	2.89634			0.00842156	8.42156
scf7180001238202	1245	38	2.8996			0.00843103	8.43103
scf7180001238114	3240	99	2.90278			0.00844028	8.44028
scf7180001238101	3334	102	2.90642			0.00845086	8.45086
scf7180001238560	1111	34	2.90729			0.0084534	8.4534
scf7180001238092	1501	46	2.91139			0.00846532	8.46532
scf7180001248587	5083	156	2.9156			0.00847756	8.47756
scf7180001240269	1009	31	2.91873			0.00848666	8.48666
scf7180001247521	12779	393	2.92159			0.00849498	8.49498
scf7180001235348	1648	51	2.93993			0.00854829	8.54829
scf7180001246849	1386	43	2.94733			0.00856982	8.56982
scf7180001246858	1351	42	2.95337			0.00858737	8.58737
scf7180001246992	1704	53	2.95481			0.00859157	8.59157
scf7180001235005	2180	68	2.9633			0.00861626	8.61626
scf7180001246719	1442	45	2.96463			0.00862013	8.62013
scf7180001238163	1599	50	2.97061			0.0086375	8.6375
scf7180001238243	1213	38	2.97609			0.00865345	8.65345
scf7180001247292	17522	550	2.98197			0.00867053	8.67053
scf7180001238788	1019	32	2.98332			0.00867446	8.67446
scf7180001242825	1146	36	2.98429			0.00867729	8.67729
scf7180001238210	1811	57	2.99006			0.00869406	8.69406
scf7180001243257	1111	35	2.9928			0.00870203	8.70203
scf7180001240653	1299	41	2.99846			0.00871849	8.71849
scf7180001238303	1519	48	3.00197			0.00872871	8.72871
scf7180001238267	1455	46	3.00344			0.00873296	8.73296
scf7180001238409	1232	39	3.00731			0.00874421	8.74421
scf7180001240312	1074	34	3.00745			0.00874462	8.74462
scf7180001246812	1574	50	3.01779			0.00877469	8.77469
scf7180001245553	1352	43	3.02145			0.00878533	8.78533
scf7180001246885	1193	38	3.02598			0.00879852	8.79852
scf7180001247044	1255	40	3.02789			0.00880405	8.80405
scf7180001238780	1221	39	3.0344			0.00882298	8.82298
scf7180001240230	1314	42	3.03653			0.00882918	8.82918
scf7180001238797	1031	33	3.04074			0.00884141	8.84141
scf7180001246827	1092	35	3.04487			0.00885344	8.85344
scf7180001246685	1123	36	3.04541			0.00885501	8.85501
scf7180001238505	1585	51	3.05678			0.00888807	8.88807
scf7180001238529	1118	36	3.05903			0.00889462	8.89462
scf7180001243584	1116	36	3.06452			0.00891056	8.91056
scf7180001238394	1235	40	3.07692			0.00894663	8.94663
scf7180001247052	1296	42	3.0787			0.00895181	8.95181
scf7180001241319	1110	36	3.08108			0.00895872	8.95872
scf7180001238743	1109	36	3.08386			0.0089668	8.9668
scf7180001246584	2678	87	3.08626			0.00897377	8.97377
scf7180001238440	1230	40	3.08943			0.008983	8.983
scf7180001238615	1229	40	3.09194			0.00899031	8.99031
scf7180001238480	1412	46	3.0949			0.0089989	8.9989
scf7180001238233	1624	53	3.10037			0.0090148	9.0148
scf7180001238141	2599	85	3.10696			0.00903398	9.03398
scf7180001246722	1222	40	3.10966			0.00904181	9.04181
scf7180001246851	1068	35	3.1133			0.00905239	9.05239
scf7180001237444	1129	37	3.11337			0.00905262	9.05262
scf7180001238182	1125	37	3.12444			0.00908481	9.08481
scf7180001238241	1124	37	3.12722			0.00909289	9.09289
scf7180001242155	1026	34	3.14815			0.00915373	9.15373
scf7180001239088	1054	35	3.15465			0.00917263	9.17263
scf7180001238393	1805	60	3.15789			0.00918207	9.18207
scf7180001246670	1771	59	3.16488			0.00920237	9.20237
scf7180001244875	3477	116	3.1694			0.00921552	9.21552
scf7180001238126	1167	39	3.17481			0.00923124	9.23124
scf7180001241136	7746	259	3.17648			0.0092361	9.2361
scf7180001246793	1342	45	3.18554			0.00926246	9.26246
scf7180001238439	1460	49	3.18836			0.00927064	9.27064
scf7180001246706	1190	40	3.19328			0.00928495	9.28495
scf7180001238514	1338	45	3.19507			0.00929015	9.29015
scf7180001246889	1189	40	3.19596			0.00929276	9.29276
scf7180001238162	1129	38	3.19752			0.00929728	9.29728
scf7180001238300	1396	47	3.19842			0.00929991	9.29991
scf7180001245646	1333	45	3.20705			0.009325	9.325
scf7180001238297	2130	72	3.21127			0.00933726	9.33726
scf7180001246884	1803	61	3.21409			0.00934546	9.34546
scf7180001238853	1178	40	3.22581			0.00937953	9.37953
scf7180001238423	1322	45	3.23374			0.00940259	9.40259
scf7180001246816	1116	38	3.23477			0.00940559	9.40559
scf7180001238760	1114	38	3.24057			0.00942247	9.42247
scf7180001238634	1025	35	3.2439			0.00943215	9.43215
scf7180001235890	1196	41	3.25669			0.00946933	9.46933
scf7180001238209	2213	76	3.26254			0.00948634	9.48634
scf7180001246766	1019	35	3.263			0.00948769	9.48769
scf7180001246707	1163	40	3.26741			0.00950051	9.50051
scf7180001246771	1365	47	3.27106			0.00951112	9.51112
scf7180001246882	1161	40	3.27304			0.00951687	9.51687
scf7180001241923	1042	36	3.28215			0.00954336	9.54336
scf7180001247008	1678	58	3.28367			0.00954778	9.54778
scf7180001246841	1417	49	3.28511			0.00955196	9.55196
scf7180001247032	1297	45	3.29607			0.00958383	9.58383
scf7180001238345	1037	36	3.29797			0.00958937	9.58937
scf7180001238308	1439	50	3.3009			0.00959789	9.59789
scf7180001246834	1955	68	3.30435			0.0096079	9.6079
scf7180001237112	1293	45	3.30626			0.00961348	9.61348
scf7180001238263	1118	39	3.31395			0.00963583	9.63583
scf7180001246879	1003	35	3.31505			0.00963904	9.63904
scf7180001240105	1230	43	3.32114			0.00965672	9.65672
scf7180001243422	1115	39	3.32287			0.00966176	9.66176
scf7180001238638	1114	39	3.32585			0.00967043	9.67043
scf7180001238093	1198	42	3.33055			0.00968409	9.68409
scf7180001244740	2139	75	3.331			0.00968539	9.68539
scf7180001247038	1225	43	3.33469			0.00969614	9.69614
scf7180001238707	1108	39	3.34386			0.0097228	9.7228
scf7180001241160	2267	80	3.35245			0.00974776	9.74776
scf7180001238362	1613	57	3.3571			0.00976128	9.76128
scf7180001246721	1148	41	3.39286			0.00986526	9.86526
scf7180001238400	1091	39	3.39597			0.0098743	9.8743
scf7180001238612	1061	38	3.40245			0.00989315	9.89315
scf7180001247012	1221	44	3.42342			0.00995413	9.95413
scf7180001238179	1637	59	3.42395			0.00995565	9.95565
scf7180001238456	1468	53	3.42984			0.00997278	9.97278
scf7180001246964	1216	44	3.4375			0.00999506	9.99506
scf7180001246742	1077	39	3.44011			0.0100027	10.0027
scf7180001246950	1269	46	3.44366			0.010013	10.013
scf7180001238819	1100	40	3.45455			0.0100446	10.0446
scf7180001238412	1154	42	3.45754			0.0100533	10.0533
scf7180001246791	1152	42	3.46354			0.0100708	10.0708
scf7180001238765	1068	39	3.4691			0.0100869	10.0869
scf7180001246897	1202	44	3.47754			0.0101115	10.1115
scf7180001238658	1362	50	3.48752			0.0101405	10.1405
scf7180001238171	1740	64	3.49425			0.0101601	10.1601
scf7180001247026	1222	45	3.49836			0.010172	10.172
scf7180001246938	1031	38	3.50145			0.010181	10.181
scf7180001246553	1519	56	3.5023			0.0101835	10.1835
scf7180001244961	1300	48	3.50769			0.0101992	10.1992
scf7180001241713	2131	79	3.52182			0.0102402	10.2402
scf7180001246447	1104	41	3.52808			0.0102584	10.2584
scf7180001238201	1935	72	3.53488			0.0102782	10.2782
scf7180001241875	3598	134	3.53808			0.0102875	10.2875
scf7180001238401	1152	43	3.54601			0.0103106	10.3106
scf7180001238470	1552	58	3.55026			0.0103229	10.3229
scf7180001238135	2968	111	3.5529			0.0103306	10.3306
scf7180001246931	1015	38	3.55665			0.0103415	10.3415
scf7180001236239	1895	71	3.55937			0.0103494	10.3494
scf7180001246748	1066	40	3.56473			0.010365	10.365
scf7180001238424	1305	49	3.56705			0.0103717	10.3717
scf7180001238259	1728	65	3.5735			0.0103905	10.3905
scf7180001234605	1434	54	3.57741			0.0104019	10.4019
scf7180001241210	1007	38	3.58491			0.0104237	10.4237
scf7180001238291	1244	47	3.58923			0.0104362	10.4362
scf7180001241782	1161	44	3.60034			0.0104686	10.4686
scf7180001238611	1055	40	3.6019			0.0104731	10.4731
scf7180001248905	501	19	3.60279			0.0104757	10.4757
scf7180001238250	1792	68	3.60491			0.0104818	10.4818
scf7180001247034	1391	53	3.6197			0.0105248	10.5248
scf7180001238421	1128	43	3.62145			0.0105299	10.5299
scf7180001246680	2384	91	3.62626			0.0105439	10.5439
scf7180001238147	2278	87	3.62818			0.0105495	10.5495
scf7180001246904	2060	79	3.6432			0.0105932	10.5932
scf7180001238873	1015	39	3.65025			0.0106137	10.6137
scf7180001246815	1274	49	3.65385			0.0106241	10.6241
scf7180001245657	1117	43	3.65712			0.0106336	10.6336
scf7180001246744	3156	122	3.67237			0.010678	10.678
scf7180001247057	1212	47	3.68399			0.0107118	10.7118
scf7180001238474	1339	52	3.68932			0.0107273	10.7273
scf7180001238239	1261	49	3.69151			0.0107337	10.7337
scf7180001238299	1258	49	3.70032			0.0107592	10.7592
scf7180001246842	1950	76	3.70256			0.0107658	10.7658
scf7180001237804	1328	52	3.71988			0.0108161	10.8161
scf7180001243426	1119	44	3.73548			0.0108615	10.8615
scf7180001247005	1017	40	3.73648			0.0108644	10.8644
scf7180001235797	1829	72	3.73975			0.0108739	10.8739
scf7180001242562	1367	54	3.75274			0.0109117	10.9117
scf7180001239547	1137	45	3.75989			0.0109325	10.9325
scf7180001247773	22276	884	3.76998			0.0109618	10.9618
scf7180001247028	1082	43	3.77542			0.0109776	10.9776
scf7180001246600	4901	195	3.77984			0.0109905	10.9905
scf7180001246819	2211	88	3.78109			0.0109941	10.9941
scf7180001246739	1055	42	3.78199			0.0109967	10.9967
scf7180001238352	1974	79	3.80193			0.0110547	11.0547
scf7180001247022	1048	42	3.80725			0.0110702	11.0702
scf7180001238149	1122	45	3.81016			0.0110786	11.0786
scf7180001246883	1443	58	3.81843			0.0111027	11.1027
scf7180001238268	1487	60	3.83322			0.0111457	11.1457
scf7180001238270	2162	88	3.86679			0.0112433	11.2433
scf7180001246947	1252	51	3.86981			0.0112521	11.2521
scf7180001246648	4184	171	3.88265			0.0112894	11.2894
scf7180001246837	1247	51	3.88532			0.0112972	11.2972
scf7180001246980	1000	41	3.895			0.0113253	11.3253
scf7180001238463	1487	61	3.89711			0.0113314	11.3314
scf7180001246809	1896	78	3.90823			0.0113638	11.3638
scf7180001240295	1039	43	3.93167			0.0114319	11.4319
scf7180001238081	7213	299	3.93803			0.0114504	11.4504
scf7180001238042	2333	97	3.94985			0.0114848	11.4848
scf7180001240565	1031	43	3.96217			0.0115206	11.5206
scf7180001246274	3667	153	3.96373			0.0115252	11.5252
scf7180001238030	4162	174	3.97165			0.0115482	11.5482
scf7180001246681	1506	63	3.9741			0.0115553	11.5553
scf7180001238414	1314	55	3.97641			0.011562	11.562
scf7180001246922	1430	60	3.98601			0.01159	11.59
scf7180001238501	1048	44	3.98855			0.0115973	11.5973
scf7180001246865	1213	51	3.99423			0.0116138	11.6138
scf7180001238216	1919	81	4.0099			0.0116594	11.6594
scf7180001238461	1704	72	4.01408			0.0116716	11.6716
scf7180001238511	1041	44	4.01537			0.0116753	11.6753
scf7180001245797	1041	44	4.01537			0.0116753	11.6753
scf7180001247041	1443	61	4.01594			0.011677	11.677
scf7180001238464	1134	48	4.02116			0.0116922	11.6922
scf7180001246638	1838	78	4.03156			0.0117224	11.7224
scf7180001246906	1787	76	4.04029			0.0117478	11.7478
scf7180001238428	1196	51	4.051			0.0117789	11.7789
scf7180001236022	1524	65	4.05184			0.0117813	11.7813
scf7180001242594	1124	48	4.05694			0.0117962	11.7962
scf7180001238184	1451	62	4.05927			0.011803	11.803
scf7180001246839	1146	49	4.06195			0.0118108	11.8108
scf7180001247016	1075	46	4.06512			0.01182	11.82
scf7180001247013	1191	51	4.06801			0.0118284	11.8284
scf7180001246759	1096	47	4.07391			0.0118455	11.8455
scf7180001243000	1700	73	4.07941			0.0118615	11.8615
scf7180001236200	1024	44	4.08203			0.0118691	11.8691
scf7180001234595	533	23	4.09944			0.0119197	11.9197
scf7180001246952	1436	62	4.10167			0.0119262	11.9262
scf7180001246777	1387	60	4.10959			0.0119493	11.9493
scf7180001238357	1615	70	4.11765			0.0119727	11.9727
scf7180001246461	1403	61	4.13043			0.0120099	12.0099
scf7180001246859	1331	58	4.13974			0.0120369	12.0369
scf7180001245714	1397	61	4.14817			0.0120615	12.0615
scf7180001238655	1457	64	4.17296			0.0121335	12.1335
scf7180001238402	1252	55	4.17332			0.0121346	12.1346
scf7180001238504	1388	61	4.17507			0.0121397	12.1397
scf7180001238665	1045	46	4.18182			0.0121593	12.1593
scf7180001237711	1246	55	4.19342			0.012193	12.193
scf7180001238462	1064	47	4.19643			0.0122018	12.2018
scf7180001244201	1648	73	4.20813			0.0122358	12.2358
scf7180001246535	1083	48	4.21053			0.0122428	12.2428
scf7180001246983	1104	49	4.21649			0.0122601	12.2601
scf7180001238627	1013	45	4.22014			0.0122707	12.2707
scf7180001246876	1733	77	4.221			0.0122732	12.2732
scf7180001238335	1958	87	4.22114			0.0122736	12.2736
scf7180001246990	1189	53	4.23465			0.0123129	12.3129
scf7180001238211	2264	101	4.23807			0.0123229	12.3229
scf7180001238137	3268	146	4.24419			0.0123406	12.3406
scf7180001246635	1118	50	4.24866			0.0123536	12.3536
scf7180001242134	1363	61	4.25165			0.0123623	12.3623
scf7180001238138	3435	154	4.2591			0.012384	12.384
scf7180001246717	1203	54	4.26434			0.0123992	12.3992
scf7180001246503	1136	51	4.26496			0.012401	12.401
scf7180001238356	1536	69	4.26758			0.0124086	12.4086
scf7180001246788	1544	70	4.30699			0.0125233	12.5233
scf7180001238805	1363	62	4.32135			0.012565	12.565
scf7180001238724	1033	47	4.32236			0.0125679	12.5679
scf7180001247039	1295	59	4.32819			0.0125849	12.5849
scf7180001239549	1050	48	4.34286			0.0126275	12.6275
scf7180001238454	1257	58	4.38345			0.0127456	12.7456
scf7180001246587	4381	203	4.40196			0.0127994	12.7994
scf7180001246572	1057	49	4.40397			0.0128052	12.8052
scf7180001238206	1121	52	4.40678			0.0128134	12.8134
scf7180001240667	1013	47	4.4077			0.0128161	12.8161
scf7180001247042	1396	65	4.42335			0.0128616	12.8616
scf7180001243107	8003	373	4.42771			0.0128743	12.8743
scf7180001237462	1222	57	4.43126			0.0128846	12.8846
scf7180001246636	1966	92	4.44557			0.0129262	12.9262
scf7180001238506	1255	59	4.46614			0.012986	12.986
scf7180001238350	1055	50	4.50237			0.0130913	13.0913
scf7180001246933	1117	53	4.50761			0.0131066	13.1066
scf7180001238365	1433	68	4.50803			0.0131078	13.1078
scf7180001242048	1577	75	4.51807			0.013137	13.137
scf7180001238426	1218	58	4.52381			0.0131537	13.1537
scf7180001246910	1365	65	4.52381			0.0131537	13.1537
scf7180001243689	1112	53	4.52788			0.0131655	13.1655
scf7180001246869	1656	79	4.532			0.0131775	13.1775
scf7180001246747	1635	78	4.53211			0.0131778	13.1778
scf7180001246798	1485	71	4.54209			0.0132068	13.2068
scf7180001238769	1086	52	4.5488			0.0132263	13.2263
scf7180001246787	1065	51	4.5493			0.0132278	13.2278
scf7180001246702	2588	124	4.55178			0.013235	13.235
scf7180001238602	1273	61	4.55224			0.0132363	13.2363
scf7180001238003	4048	194	4.55287			0.0132382	13.2382
scf7180001246708	1064	51	4.55357			0.0132402	13.2402
scf7180001238029	4087	196	4.55591			0.013247	13.247
scf7180001236984	1159	56	4.59016			0.0133466	13.3466
scf7180001238254	1469	71	4.59156			0.0133507	13.3507
scf7180001246776	1116	54	4.59677			0.0133658	13.3658
scf7180001238069	1234	60	4.61912			0.0134308	13.4308
scf7180001246278	1069	52	4.62114			0.0134367	13.4367
scf7180001247004	1269	62	4.64145			0.0134957	13.4957
scf7180001238955	1163	57	4.65606			0.0135382	13.5382
scf7180001246276	1855	91	4.66038			0.0135508	13.5508
scf7180001236538	9233	453	4.661			0.0135526	13.5526
scf7180001242329	1323	65	4.66742			0.0135713	13.5713
scf7180001248171	9133	449	4.67043			0.01358	13.58
scf7180001246963	1076	53	4.67937			0.013606	13.606
scf7180001238559	1217	60	4.68365			0.0136184	13.6184
scf7180001246877	1599	79	4.69356			0.0136472	13.6472
scf7180001238067	2160	107	4.70602			0.0136835	13.6835
scf7180001245888	1635	81	4.70642			0.0136847	13.6847
scf7180001238637	1187	59	4.72199			0.0137299	13.7299
scf7180001246965	1044	52	4.7318			0.0137584	13.7584
scf7180001246696	1946	97	4.73535			0.0137688	13.7688
scf7180001238555	1103	55	4.73708			0.0137738	13.7738
scf7180001238639	1163	58	4.73775			0.0137757	13.7757
scf7180001238678	1102	55	4.74138			0.0137863	13.7863
scf7180001246525	4326	216	4.74341			0.0137922	13.7922
scf7180001245082	1121	56	4.74576			0.013799	13.799
scf7180001247009	1121	56	4.74576			0.013799	13.799
scf7180001238541	1181	59	4.74598			0.0137997	13.7997
scf7180001246384	1339	67	4.75355			0.0138217	13.8217
scf7180001246582	1677	84	4.7585			0.0138361	13.8361
scf7180001246961	1417	71	4.76006			0.0138406	13.8406
scf7180001241381	2274	114	4.76253			0.0138478	13.8478
scf7180001234900	1715	86	4.76385			0.0138516	13.8516
scf7180001245668	1015	51	4.7734			0.0138794	13.8794
scf7180001245354	1431	72	4.77987			0.0138982	13.8982
scf7180001238366	1466	74	4.79536			0.0139433	13.9433
scf7180001239359	1624	82	4.7968			0.0139474	13.9474
scf7180001246836	1483	75	4.80445			0.0139697	13.9697
scf7180001243944	4624	234	4.80753			0.0139786	13.9786
scf7180001238313	1066	54	4.81238			0.0139927	13.9927
scf7180001246767	2623	133	4.817			0.0140062	14.0062
scf7180001246504	6620	336	4.82175			0.01402	14.02
scf7180001238061	1335	68	4.83895			0.01407	14.07
scf7180001238744	1197	61	4.84127			0.0140767	14.0767
scf7180001242168	1173	60	4.85934			0.0141293	14.1293
scf7180001247646	6982	358	4.8711			0.0141635	14.1635
scf7180001238284	1764	91	4.90079			0.0142498	14.2498
scf7180001235277	1027	53	4.90263			0.0142552	14.2552
scf7180001238502	1259	65	4.90469			0.0142611	14.2611
scf7180001246669	3110	161	4.91801			0.0142999	14.2999
scf7180001238360	1119	58	4.92404			0.0143174	14.3174
scf7180001246715	1947	101	4.92809			0.0143292	14.3292
scf7180001244441	2672	139	4.94199			0.0143696	14.3696
scf7180001238604	1134	59	4.94268			0.0143716	14.3716
scf7180001246750	1493	78	4.96316			0.0144312	14.4312
scf7180001238567	1148	60	4.96516			0.014437	14.437
scf7180001246424	7704	403	4.9695			0.0144496	14.4496
scf7180001238044	1032	54	4.97093			0.0144537	14.4537
scf7180001238351	1940	102	4.99485			0.0145233	14.5233
scf7180001245757	1594	84	5.00627			0.0145565	14.5565
scf7180001246874	1024	54	5.00977			0.0145667	14.5667
scf7180001238156	1950	103	5.01795			0.0145905	14.5905
scf7180001238002	5073	269	5.03745			0.0146472	14.6472
scf7180001246677	1148	61	5.04791			0.0146776	14.6776
scf7180001235687	621	33	5.04831			0.0146787	14.6787
scf7180001246919	1315	70	5.05703			0.0147041	14.7041
scf7180001244220	1013	54	5.06417			0.0147248	14.7248
scf7180001238441	1388	74	5.06484			0.0147268	14.7268
scf7180001244826	1012	54	5.06917			0.0147394	14.7394
scf7180001238292	1328	71	5.07907			0.0147682	14.7682
scf7180001246972	1439	77	5.08339			0.0147807	14.7807
scf7180001238205	1062	57	5.09887			0.0148258	14.8258
scf7180001238469	1154	62	5.10399			0.0148406	14.8406
scf7180001247338	19620	1056	5.11315			0.0148673	14.8673
scf7180001246718	2170	117	5.12212			0.0148934	14.8934
scf7180001246985	1035	56	5.1401			0.0149456	14.9456
scf7180001240796	2837	154	5.15686			0.0149944	14.9944
scf7180001239803	1251	68	5.16387			0.0150147	15.0147
scf7180001241070	1120	61	5.17411			0.0150445	15.0445
scf7180001246716	1257	69	5.2148			0.0151628	15.1628
scf7180001247030	1072	59	5.22854			0.0152028	15.2028
scf7180001238616	1156	64	5.25952			0.0152929	15.2929
scf7180001247006	1228	68	5.26059			0.015296	15.296
scf7180001238679	1096	61	5.28741			0.015374	15.374
scf7180001246918	1131	63	5.29178			0.0153867	15.3867
scf7180001238112	2129	119	5.31			0.0154397	15.4397
scf7180001246944	1300	73	5.33462			0.0155112	15.5112
scf7180001238407	1139	64	5.33802			0.0155211	15.5211
scf7180001238231	1565	88	5.34185			0.0155323	15.5323
scf7180001238047	3982	224	5.34405			0.0155386	15.5386
scf7180001238062	2773	156	5.34439			0.0155396	15.5396
scf7180001246673	1048	59	5.34828			0.015551	15.551
scf7180001238562	1456	82	5.35027			0.0155568	15.5568
scf7180001243089	1027	58	5.36514			0.0156	15.6
scf7180001246770	1080	61	5.36574			0.0156017	15.6017
scf7180001237650	1078	61	5.3757			0.0156307	15.6307
scf7180001246095	1231	70	5.40211			0.0157075	15.7075
scf7180001238495	1544	88	5.41451			0.0157435	15.7435
scf7180001236125	1000	57	5.415			0.015745	15.745
scf7180001238091	1171	67	5.43553			0.0158046	15.8046
scf7180001244538	1116	64	5.44803			0.015841	15.841
scf7180001238701	1304	75	5.46396			0.0158873	15.8873
scf7180001246684	1024	59	5.47363			0.0159154	15.9154
scf7180001238307	1554	90	5.50193			0.0159977	15.9977
scf7180001238507	1360	79	5.51838			0.0160456	16.0456
scf7180001246953	1115	65	5.53812			0.0161029	16.1029
scf7180001245977	2177	127	5.54203			0.0161143	16.1143
scf7180001238273	1606	94	5.5604			0.0161677	16.1677
scf7180001239507	1314	77	5.56697			0.0161868	16.1868
scf7180001239654	1109	65	5.56808			0.0161901	16.1901
scf7180001238396	1072	63	5.58302			0.0162335	16.2335
scf7180001241905	1001	59	5.5994			0.0162811	16.2811
scf7180001240840	1423	84	5.60787			0.0163058	16.3058
scf7180001240799	1117	66	5.61325			0.0163214	16.3214
scf7180001246930	1077	64	5.64531			0.0164146	16.4146
scf7180001238154	1076	64	5.65056			0.0164299	16.4299
scf7180001246823	1375	82	5.66545			0.0164732	16.4732
scf7180001247286	18361	1101	5.69659			0.0165637	16.5637
scf7180001242585	1050	63	5.7			0.0165736	16.5736
scf7180001246867	2290	138	5.72489			0.016646	16.646
scf7180001246926	1905	115	5.73491			0.0166751	16.6751
scf7180001248358	1187	72	5.76243			0.0167551	16.7551
scf7180001237969	4843	294	5.76709			0.0167687	16.7687
scf7180001246790	1102	67	5.77586			0.0167942	16.7942
scf7180001237689	1101	67	5.78111			0.0168095	16.8095
scf7180001235389	2117	129	5.78885			0.016832	16.832
scf7180001243019	7581	462	5.78947			0.0168338	16.8338
scf7180001234710	1017	62	5.79154			0.0168398	16.8398
scf7180001238405	1491	91	5.79812			0.0168589	16.8589
scf7180001246698	1618	99	5.81273			0.0169014	16.9014
scf7180001239607	1477	91	5.85308			0.0170187	17.0187
scf7180001242551	1420	88	5.88732			0.0171183	17.1183
scf7180001246820	1446	90	5.91286			0.0171926	17.1926
scf7180001240099	1092	68	5.91575			0.017201	17.201
scf7180001246514	2489	155	5.91603			0.0172018	17.2018
scf7180001246667	1955	122	5.92839			0.0172377	17.2377
scf7180001238190	1775	111	5.94085			0.0172739	17.2739
scf7180001246735	1118	70	5.94812			0.0172951	17.2951
scf7180001247035	1260	79	5.95635			0.017319	17.319
scf7180001241461	1244	78	5.95659			0.0173197	17.3197
scf7180001234594	382	24	5.96859			0.0173546	17.3546
scf7180001238226	1066	67	5.97092			0.0173614	17.3614
scf7180001240847	1240	78	5.97581			0.0173756	17.3756
scf7180001246871	1397	88	5.98425			0.0174001	17.4001
scf7180001246040	1221	77	5.99099			0.0174197	17.4197
scf7180001237018	1205	76	5.9917			0.0174218	17.4218
scf7180001238271	1061	67	5.99906			0.0174432	17.4432
scf7180001246909	1076	68	6.00372			0.0174567	17.4567
scf7180001238178	2119	134	6.00755			0.0174679	17.4679
scf7180001247458	11422	724	6.02171			0.0175091	17.5091
scf7180001238349	1260	80	6.03175			0.0175382	17.5382
scf7180001246800	1495	95	6.03679			0.0175529	17.5529
scf7180001244732	1005	64	6.04975			0.0175906	17.5906
scf7180001237335	517	33	6.06383			0.0176315	17.6315
scf7180001238417	1188	76	6.07744			0.0176711	17.6711
scf7180001246754	1154	74	6.09185			0.017713	17.713
scf7180001237281	1089	70	6.10652			0.0177557	17.7557
scf7180001238460	1000	65	6.175			0.0179548	17.9548
scf7180001238585	1230	80	6.17886			0.017966	17.966
scf7180001238328	1398	91	6.18383			0.0179805	17.9805
scf7180001238361	1335	87	6.19101			0.0180013	18.0013
scf7180001236049	1810	118	6.19337			0.0180082	18.0082
scf7180001246298	1634	107	6.22093			0.0180883	18.0883
scf7180001235948	1675	110	6.23881			0.0181403	18.1403
scf7180001246866	1035	68	6.24155			0.0181483	18.1483
scf7180001246688	1322	87	6.25189			0.0181783	18.1783
scf7180001246730	1458	96	6.25514			0.0181878	18.1878
scf7180001246848	1942	128	6.26159			0.0182065	18.2065
scf7180001246855	1077	71	6.26277			0.01821	18.21
scf7180001246958	1055	70	6.30332			0.0183279	18.3279
scf7180001246571	1582	105	6.30531			0.0183337	18.3337
scf7180001242789	1007	67	6.32075			0.0183786	18.3786
scf7180001246709	1142	76	6.32224			0.0183829	18.3829
scf7180001238172	1472	98	6.32473			0.0183901	18.3901
scf7180001243145	1066	71	6.32739			0.0183979	18.3979
scf7180001247031	1366	91	6.3287			0.0184017	18.4017
scf7180001238236	1470	98	6.33333			0.0184151	18.4151
scf7180001246995	1211	81	6.35425			0.018476	18.476
scf7180001240517	1136	76	6.35563			0.01848	18.48
scf7180001245067	17740	1189	6.36725			0.0185138	18.5138
scf7180001235429	462	31	6.37446			0.0185347	18.5347
scf7180001238386	1696	114	6.38561			0.0185672	18.5672
scf7180001241458	1439	97	6.40375			0.0186199	18.6199
scf7180001246898	1599	108	6.41651			0.018657	18.657
scf7180001238368	1242	84	6.42512			0.018682	18.682
scf7180001246912	1045	71	6.45455			0.0187676	18.7676
scf7180001238289	1780	122	6.51124			0.0189324	18.9324
scf7180001246821	1050	72	6.51429			0.0189413	18.9413
scf7180001238151	1254	86	6.51515			0.0189438	18.9438
scf7180001247056	1181	81	6.51566			0.0189453	18.9453
scf7180001240916	2809	193	6.52723			0.0189789	18.9789
scf7180001243713	582	40	6.52921			0.0189847	18.9847
scf7180001246814	1906	131	6.52938			0.0189852	18.9852
scf7180001238828	1190	82	6.54622			0.0190341	19.0341
scf7180001246940	1388	96	6.57061			0.0191051	19.1051
scf7180001240133	1558	108	6.58537			0.019148	19.148
scf7180001246733	1196	83	6.59281			0.0191696	19.1696
scf7180001246682	2812	196	6.62162			0.0192534	19.2534
scf7180001235863	1157	81	6.65082			0.0193383	19.3383
scf7180001246951	1071	75	6.65266			0.0193436	19.3436
scf7180001238139	1669	117	6.65968			0.019364	19.364
scf7180001245536	1337	94	6.67913			0.0194206	19.4206
scf7180001240291	1094	77	6.68647			0.019442	19.442
scf7180001247297	10954	774	6.71262			0.019518	19.518
scf7180001245081	1328	94	6.7244			0.0195522	19.5522
scf7180001244159	1342	95	6.72504			0.0195541	19.5541
scf7180001244130	1281	91	6.74863			0.0196227	19.6227
scf7180001246927	1491	106	6.75386			0.0196379	19.6379
scf7180001246523	1278	91	6.76448			0.0196688	19.6688
scf7180001245397	1150	82	6.77391			0.0196962	19.6962
scf7180001236117	1261	90	6.78033			0.0197149	19.7149
scf7180001247324	50733	3635	6.80671			0.0197916	19.7916
scf7180001246683	1451	104	6.8091			0.0197985	19.7985
scf7180001238418	1127	81	6.82786			0.0198531	19.8531
scf7180001235318	1585	114	6.83281			0.0198674	19.8674
scf7180001238056	3232	233	6.8487			0.0199137	19.9137
scf7180001245430	1484	107	6.84973			0.0199167	19.9167
scf7180001244782	1316	95	6.8579			0.0199404	19.9404
scf7180001242597	1161	84	6.87339			0.0199854	19.9854
scf7180001242137	1299	94	6.87452			0.0199887	19.9887
scf7180001246989	1144	83	6.89248			0.020041	20.041
scf7180001243400	1112	81	6.91996			0.0201209	20.1209
scf7180001242465	1056	77	6.92708			0.0201416	20.1416
scf7180001243251	1053	77	6.94682			0.020199	20.199
scf7180001243958	1065	78	6.95775			0.0202307	20.2307
scf7180001246524	1404	103	6.96937			0.0202645	20.2645
scf7180001246986	1090	80	6.97248			0.0202736	20.2736
scf7180001243355	1029	76	7.01652			0.0204016	20.4016
scf7180001246032	1392	103	7.02945			0.0204392	20.4392
scf7180001247410	13894	1029	7.03577			0.0204576	20.4576
scf7180001247029	1026	76	7.03704			0.0204613	20.4613
scf7180001244292	7701	573	7.06856			0.0205529	20.5529
scf7180001246970	1162	87	7.11274			0.0206814	20.6814
scf7180001234988	1295	97	7.11583			0.0206904	20.6904
scf7180001246936	1001	75	7.11788			0.0206963	20.6963
scf7180001239563	12410	931	7.12691			0.0207226	20.7226
scf7180001245177	1264	95	7.14003			0.0207607	20.7607
scf7180001243266	1050	79	7.14762			0.0207828	20.7828
scf7180001245069	1484	112	7.16981			0.0208473	20.8473
scf7180001246838	1163	88	7.18831			0.0209011	20.9011
scf7180001245766	3249	246	7.19298			0.0209147	20.9147
scf7180001246864	1064	81	7.23214			0.0210286	21.0286
scf7180001238595	1247	95	7.23737			0.0210438	21.0438
scf7180001246534	4512	345	7.26396			0.0211211	21.1211
scf7180001238060	1176	90	7.27041			0.0211398	21.1398
scf7180001238186	2132	164	7.30769			0.0212482	21.2482
scf7180001245111	1481	114	7.31263			0.0212626	21.2626
scf7180001238194	1361	105	7.32917			0.0213107	21.3107
scf7180001246637	2110	163	7.33886			0.0213389	21.3389
scf7180001245312	1307	101	7.34124			0.0213458	21.3458
scf7180001238572	1676	130	7.36874			0.0214257	21.4257
scf7180001246749	1288	100	7.37578			0.0214462	21.4462
scf7180001238459	1120	87	7.37946			0.0214569	21.4569
scf7180001241110	1247	97	7.38974			0.0214868	21.4868
scf7180001241492	1259	98	7.39476			0.0215014	21.5014
scf7180001246802	1297	101	7.39784			0.0215104	21.5104
scf7180001240410	5314	415	7.41908			0.0215721	21.5721
scf7180001246592	2304	180	7.42188			0.0215803	21.5803
scf7180001246613	1899	149	7.45392			0.0216734	21.6734
scf7180001234624	1682	132	7.45541			0.0216778	21.6778
scf7180001241418	21153	1661	7.4597			0.0216902	21.6902
scf7180001241948	4939	389	7.48228			0.0217559	21.7559
scf7180001246921	1167	92	7.48929			0.0217763	21.7763
scf7180001246913	1175	93	7.51915			0.0218631	21.8631
scf7180001242933	9054	718	7.53369			0.0219054	21.9054
scf7180001245628	1108	88	7.54513			0.0219386	21.9386
scf7180001245469	1556	124	7.57069			0.022013	22.013
scf7180001244645	7335	585	7.57669			0.0220304	22.0304
scf7180001242265	1166	93	7.57719			0.0220318	22.0318
scf7180001246960	1341	107	7.58016			0.0220405	22.0405
scf7180001237654	1124	90	7.60676			0.0221178	22.1178
scf7180001240544	1284	103	7.62072			0.0221584	22.1584
scf7180001245567	1182	95	7.63536			0.022201	22.201
scf7180001243070	1117	90	7.65443			0.0222564	22.2564
scf7180001246591	2941	237	7.65556			0.0222597	22.2597
scf7180001239891	2370	191	7.65612			0.0222613	22.2613
scf7180001235789	1178	95	7.66129			0.0222764	22.2764
scf7180001241123	1842	149	7.68458			0.0223441	22.3441
scf7180001246691	1145	93	7.71616			0.0224359	22.4359
scf7180001237656	1229	100	7.72986			0.0224758	22.4758
scf7180001235518	1376	112	7.73256			0.0224836	22.4836
scf7180001246875	1560	127	7.73397			0.0224877	22.4877
scf7180001246714	2824	230	7.73725			0.0224973	22.4973
scf7180001243757	1117	91	7.73948			0.0225037	22.5037
scf7180001240811	1190	97	7.7437			0.022516	22.516
scf7180001236894	1210	99	7.77273			0.0226004	22.6004
scf7180001246856	1292	106	7.79412			0.0226626	22.6626
scf7180001245892	1096	90	7.80109			0.0226829	22.6829
scf7180001246982	1303	107	7.80123			0.0226833	22.6833
scf7180001243374	1351	111	7.80533			0.0226952	22.6952
scf7180001244139	1071	88	7.80579			0.0226965	22.6965
scf7180001235291	1010	83	7.80693			0.0226999	22.6999
scf7180001238098	1274	105	7.82967			0.022766	22.766
scf7180001234615	1128	93	7.83245			0.0227741	22.7741
scf7180001243321	1172	97	7.86263			0.0228618	22.8618
scf7180001243752	1063	88	7.86453			0.0228674	22.8674
scf7180001235998	1300	108	7.89231			0.0229481	22.9481
scf7180001235686	1312	109	7.89253			0.0229488	22.9488
scf7180001236688	1336	111	7.89296			0.02295	22.95
scf7180001241504	8862	737	7.90059			0.0229722	22.9722
scf7180001246775	1106	92	7.90235			0.0229773	22.9773
scf7180001246824	1020	85	7.91667			0.0230189	23.0189
scf7180001246945	1102	92	7.93103			0.0230607	23.0607
scf7180001235330	1195	100	7.94979			0.0231152	23.1152
scf7180001238272	1194	100	7.95645			0.0231346	23.1346
scf7180001239876	1046	88	7.99235			0.023239	23.239
scf7180001236878	1090	92	8.01835			0.0233146	23.3146
scf7180001235806	1016	86	8.04134			0.0233814	23.3814
scf7180001239548	1346	114	8.04606			0.0233952	23.3952
scf7180001238581	1322	112	8.04841			0.023402	23.402
scf7180001237484	3989	339	8.07345			0.0234748	23.4748
scf7180001245850	3748	319	8.08565			0.0235103	23.5103
scf7180001245844	1016	87	8.13484			0.0236533	23.6533
scf7180001238255	1131	97	8.14766			0.0236906	23.6906
scf7180001237084	1574	135	8.14803			0.0236917	23.6917
scf7180001238599	1049	90	8.15062			0.0236992	23.6992
scf7180001245135	1002	86	8.15369			0.0237081	23.7081
scf7180001235740	1028	89	8.22471			0.0239146	23.9146
scf7180001241554	1028	89	8.22471			0.0239146	23.9146
scf7180001246892	1072	93	8.2416			0.0239637	23.9637
scf7180001234696	1840	160	8.26087			0.0240198	24.0198
scf7180001246654	1642	143	8.27345			0.0240563	24.0563
scf7180001236102	24313	2121	8.28754			0.0240973	24.0973
scf7180001246282	9222	805	8.29267			0.0241122	24.1122
scf7180001238228	1031	90	8.29292			0.0241129	24.1129
scf7180001236348	1214	106	8.29489			0.0241187	24.1187
scf7180001238311	1128	99	8.33777			0.0242433	24.2433
scf7180001246853	1399	123	8.35239			0.0242859	24.2859
scf7180001246850	1250	110	8.36			0.024308	24.308
scf7180001246774	1151	102	8.41877			0.0244789	24.4789
scf7180001238123	1093	97	8.43092			0.0245142	24.5142
scf7180001238488	1318	117	8.43323			0.0245209	24.5209
scf7180001234997	2060	183	8.43932			0.0245386	24.5386
scf7180001237942	1148	102	8.44077			0.0245428	24.5428
scf7180001242550	1053	94	8.48053			0.0246585	24.6585
scf7180001243629	1165	104	8.48069			0.0246589	24.6589
scf7180001240087	2170	194	8.49309			0.024695	24.695
scf7180001234617	1159	104	8.52459			0.0247866	24.7866
scf7180001244108	1181	106	8.52667			0.0247926	24.7926
scf7180001238251	1545	139	8.54693			0.0248515	24.8515
scf7180001246700	1954	176	8.55681			0.0248802	24.8802
scf7180001236136	1176	106	8.56293			0.024898	24.898
scf7180001241917	1031	93	8.56935			0.0249167	24.9167
scf7180001241815	1042	94	8.57006			0.0249188	24.9188
scf7180001234695	476	43	8.58193			0.0249533	24.9533
scf7180001246757	1129	102	8.58282			0.0249559	24.9559
scf7180001238537	1015	92	8.61084			0.0250373	25.0373
scf7180001238376	1379	125	8.61131			0.0250387	25.0387
scf7180001247565	20405	1854	8.63171			0.025098	25.098
scf7180001246513	1210	110	8.63636			0.0251116	25.1116
scf7180001235884	1065	97	8.65258			0.0251587	25.1587
scf7180001238700	1195	109	8.66527			0.0251956	25.1956
scf7180001238544	1085	99	8.6682			0.0252041	25.2041
scf7180001240804	1422	130	8.68495			0.0252528	25.2528
scf7180001243594	2607	239	8.70924			0.0253235	25.3235
scf7180001247070	17744	1627	8.71083			0.0253281	25.3281
scf7180001244651	1075	99	8.74884			0.0254386	25.4386
scf7180001234660	1216	112	8.75			0.025442	25.442
scf7180001238384	1866	172	8.7567			0.0254615	25.4615
scf7180001246934	1128	104	8.75887			0.0254678	25.4678
scf7180001246974	1193	110	8.75943			0.0254694	25.4694
scf7180001237659	1189	110	8.7889			0.0255551	25.5551
scf7180001238601	1004	93	8.7998			0.0255868	25.5868
scf7180001237605	1014	94	8.80671			0.0256069	25.6069
scf7180001246957	1746	162	8.81443			0.0256293	25.6293
scf7180001238157	1432	133	8.82332			0.0256552	25.6552
scf7180001235159	4159	387	8.83987			0.0257033	25.7033
scf7180001247694	12145	1131	8.84685			0.0257236	25.7236
scf7180001247054	1233	115	8.8605			0.0257633	25.7633
scf7180001238447	1061	99	8.86428			0.0257743	25.7743
scf7180001234684	932	87	8.86803			0.0257852	25.7852
scf7180001236619	1306	122	8.87443			0.0258038	25.8038
scf7180001246599	1304	122	8.88804			0.0258433	25.8433
scf7180001238258	1173	110	8.90878			0.0259037	25.9037
scf7180001238720	1108	104	8.91697			0.0259275	25.9275
scf7180001247002	1097	103	8.91978			0.0259356	25.9356
scf7180001238576	1117	105	8.93017			0.0259659	25.9659
scf7180001236684	7314	689	8.94928			0.0260214	26.0214
scf7180001236564	1292	122	8.97059			0.0260834	26.0834
scf7180001237752	1111	105	8.9784			0.0261061	26.1061
scf7180001237934	1120	106	8.99107			0.0261429	26.1429
scf7180001246671	1183	112	8.99408			0.0261517	26.1517
scf7180001234601	1086	103	9.01013			0.0261983	26.1983
scf7180001246653	1138	108	9.01582			0.0262149	26.2149
scf7180001243556	6660	633	9.02928			0.026254	26.254
scf7180001246942	1273	121	9.02985			0.0262557	26.2557
scf7180001237358	9776	930	9.03744			0.0262778	26.2778
scf7180001236951	1033	99	9.10455			0.0264729	26.4729
scf7180001237630	1064	102	9.10714			0.0264804	26.4804
scf7180001247053	1018	98	9.14538			0.0265916	26.5916
scf7180001247136	12580	1215	9.17528			0.0266785	26.6785
scf7180001244758	1127	109	9.18811			0.0267159	26.7159
scf7180001247831	7568	733	9.20124			0.026754	26.754
scf7180001238513	1207	117	9.20878			0.026776	26.776
scf7180001244055	12806	1244	9.22849			0.0268333	26.8333
scf7180001238049	1873	182	9.23118			0.0268411	26.8411
scf7180001243932	1345	131	9.25279			0.0269039	26.9039
scf7180001246914	1046	102	9.26386			0.0269361	26.9361
scf7180001243001	4128	403	9.27447			0.0269669	26.9669
scf7180001240114	1023	100	9.28641			0.0270017	27.0017
scf7180001244066	1216	119	9.29688			0.0270321	27.0321
scf7180001246093	1093	107	9.30009			0.0270415	27.0415
scf7180001242146	1052	103	9.30133			0.0270451	27.0451
scf7180001248297	1847	181	9.30969			0.0270694	27.0694
scf7180001246433	1000	98	9.31			0.0270703	27.0703
scf7180001238283	1842	181	9.33496			0.0271428	27.1428
scf7180001242503	1160	114	9.33621			0.0271465	27.1465
scf7180001237402	863	85	9.35689			0.0272066	27.2066
scf7180001237411	1003	99	9.37687			0.0272647	27.2647
scf7180001244009	8156	806	9.38818			0.0272976	27.2976
scf7180001237777	1106	110	9.44846			0.0274729	27.4729
scf7180001246512	1166	116	9.45111			0.0274806	27.4806
scf7180001243787	1295	129	9.46332			0.0275161	27.5161
scf7180001235689	9109	908	9.46976			0.0275348	27.5348
scf7180001246410	1053	105	9.47293			0.027544	27.544
scf7180001238382	1311	131	9.49275			0.0276017	27.6017
scf7180001246201	2887	289	9.50987			0.0276514	27.6514
scf7180001238496	1078	108	9.51763			0.027674	27.674
scf7180001236077	6158	617	9.51851			0.0276765	27.6765
scf7180001243685	1137	114	9.52507			0.0276956	27.6956
scf7180001241163	1057	106	9.52696			0.0277011	27.7011
scf7180001246610	1216	122	9.53125			0.0277136	27.7136
scf7180001237744	1003	101	9.5663			0.0278155	27.8155
scf7180001235407	1142	115	9.56655			0.0278162	27.8162
scf7180001240265	6056	610	9.56902			0.0278234	27.8234
scf7180001247305	21115	2127	9.56974			0.0278255	27.8255
scf7180001238782	1131	114	9.5756			0.0278425	27.8425
scf7180001246027	1417	143	9.58716			0.0278761	27.8761
scf7180001235337	1704	172	9.5892			0.0278821	27.8821
scf7180001243994	2076	210	9.60983			0.0279421	27.9421
scf7180001236011	7030	714	9.64865			0.0280549	28.0549
scf7180001247606	16259	1656	9.67587			0.0281341	28.1341
scf7180001237175	1148	117	9.68206			0.0281521	28.1521
scf7180001242930	1717	176	9.73791			0.0283145	28.3145
scf7180001238584	1034	106	9.73888			0.0283173	28.3173
scf7180001234637	3752	385	9.74813			0.0283442	28.3442
scf7180001242151	1718	177	9.78754			0.0284588	28.4588
scf7180001241442	1067	110	9.79381			0.028477	28.477
scf7180001242721	1193	123	9.79464			0.0284794	28.4794
scf7180001235638	1295	134	9.83012			0.0285826	28.5826
scf7180001243011	40713	4230	9.87031			0.0286995	28.6995
scf7180001238607	1048	109	9.88073			0.0287297	28.7297
scf7180001246593	4082	425	9.89098			0.0287596	28.7596
scf7180001245376	1085	113	9.89401			0.0287684	28.7684
scf7180001239958	1315	137	9.89734			0.028778	28.778
scf7180001238238	1228	128	9.90228			0.0287924	28.7924
scf7180001244751	1084	113	9.90314			0.0287949	28.7949
scf7180001235775	3575	373	9.91189			0.0288203	28.8203
scf7180001246011	1123	118	9.98219			0.0290248	29.0248
scf7180001246786	1948	205	9.99743			0.0290691	29.0691
scf7180001241511	1072	113	10.014			0.0291172	29.1172
scf7180001245097	1210	128	10.0496			0.0292207	29.2207
scf7180001243420	1293	137	10.0657			0.0292677	29.2677
scf7180001237823	1311	139	10.0725			0.0292872	29.2872
scf7180001243573	1101	117	10.0954			0.0293538	29.3538
scf7180001246612	2285	243	10.1028			0.0293756	29.3756
scf7180001246833	1370	146	10.1241			0.0294374	29.4374
scf7180001246255	5279	563	10.1317			0.0294594	29.4594
scf7180001238379	1656	177	10.154			0.0295243	29.5243
scf7180001247562	4836	518	10.1758			0.0295876	29.5876
scf7180001238594	3581	384	10.1871			0.0296206	29.6206
scf7180001240322	1332	143	10.1989			0.029655	29.655
scf7180001238582	1106	119	10.2215			0.0297206	29.7206
scf7180001243786	1020	110	10.2451			0.0297892	29.7892
scf7180001235841	1081	117	10.2821			0.0298969	29.8969
scf7180001246971	1051	114	10.3045			0.0299618	29.9618
scf7180001238358	1168	127	10.3296			0.030035	30.035
scf7180001238478	1434	156	10.3347			0.0300498	30.0498
scf7180001247206	13955	1520	10.3475			0.0300871	30.0871
scf7180001246978	1275	139	10.3569			0.0301142	30.1142
scf7180001247364	8900	971	10.3646			0.0301367	30.1367
scf7180001246895	1024	112	10.3906			0.0302124	30.2124
scf7180001235743	5900	646	10.4017			0.0302445	30.2445
scf7180001243712	493	54	10.4057			0.0302561	30.2561
scf7180001246676	1716	188	10.4079			0.0302627	30.2627
scf7180001241825	3995	438	10.4155			0.0302847	30.2847
scf7180001246516	2088	229	10.4191			0.030295	30.295
scf7180001245943	1832	201	10.423			0.0303066	30.3066
scf7180001246939	1248	137	10.4287			0.030323	30.323
scf7180001243006	1743	192	10.4647			0.0304278	30.4278
scf7180001241148	1116	123	10.4704			0.0304444	30.4444
scf7180001246903	1497	165	10.4709			0.0304459	30.4459
scf7180001234783	1052	116	10.4753			0.0304585	30.4585
scf7180001238483	1480	164	10.527			0.030609	30.609
scf7180001248159	7786	863	10.5298			0.030617	30.617
scf7180001239774	1019	113	10.5348			0.0306317	30.6317
scf7180001246091	2696	300	10.5712			0.0307374	30.7374
scf7180001238242	2309	257	10.5738			0.0307451	30.7451
scf7180001246911	1337	149	10.5871			0.0307837	30.7837
scf7180001238641	1193	133	10.5909			0.0307948	30.7948
scf7180001238324	1677	187	10.5933			0.0308017	30.8017
scf7180001237459	1101	123	10.6131			0.0308592	30.8592
scf7180001246581	1384	155	10.6395			0.0309359	30.9359
scf7180001241266	1044	117	10.6466			0.0309565	30.9565
scf7180001245626	1222	137	10.6506			0.0309682	30.9682
scf7180001236818	5365	603	10.6775			0.0310466	31.0466
scf7180001245524	1071	121	10.733			0.0312077	31.2077
scf7180001242180	1442	163	10.7386			0.031224	31.224
scf7180001241441	1076	122	10.7714			0.0313194	31.3194
scf7180001246154	1630	185	10.7822			0.0313509	31.3509
scf7180001239329	1717	195	10.7892			0.0313712	31.3712
scf7180001237665	1030	117	10.7913			0.0313773	31.3773
scf7180001238580	1100	125	10.7955			0.0313895	31.3895
scf7180001246736	1601	182	10.7995			0.0314012	31.4012
scf7180001244338	1089	124	10.8173			0.0314529	31.4529
scf7180001245598	1352	154	10.821			0.0314638	31.4638
scf7180001242038	1199	137	10.8549			0.0315622	31.5622
scf7180001247062	1374	157	10.8552			0.0315631	31.5631
scf7180001243248	1443	165	10.8628			0.0315852	31.5852
scf7180001244215	1448	166	10.8909			0.0316669	31.6669
scf7180001236978	3462	398	10.9214			0.0317558	31.7558
scf7180001244541	9521	1095	10.9258			0.0317686	31.7686
scf7180001238653	1339	154	10.9261			0.0317692	31.7692
scf7180001235831	1492	172	10.9517			0.0318439	31.8439
scf7180001246655	2875	332	10.9704			0.0318982	31.8982
scf7180001242040	1045	121	11			0.0319842	31.9842
scf7180001246225	4811	558	11.0185			0.032038	32.038
scf7180001246323	1602	186	11.03			0.0320713	32.0713
scf7180001239337	2428	282	11.0338			0.0320824	32.0824
scf7180001246878	1519	177	11.0698			0.0321871	32.1871
scf7180001239098	1385	162	11.1119			0.0323096	32.3096
scf7180001238729	1154	135	11.1135			0.0323143	32.3143
scf7180001237091	6940	812	11.1153			0.0323194	32.3194
scf7180001247428	32318	3785	11.1262			0.032351	32.351
scf7180001245936	1007	118	11.1321			0.0323682	32.3682
scf7180001242772	587	69	11.167			0.0324696	32.4696
scf7180001246752	1045	123	11.1818			0.0325129	32.5129
scf7180001243731	1061	125	11.1923			0.0325433	32.5433
scf7180001239100	2682	316	11.1931			0.0325458	32.5458
scf7180001234780	1059	125	11.2134			0.0326047	32.6047
scf7180001246662	1557	184	11.2267			0.0326434	32.6434
scf7180001246966	1218	144	11.2315			0.0326574	32.6574
scf7180001238381	1369	162	11.2418			0.0326872	32.6872
scf7180001242429	1538	182	11.2419			0.0326875	32.6875
scf7180001241122	10080	1204	11.3472			0.0329938	32.9938
scf7180001236721	1733	207	11.3474			0.0329942	32.9942
scf7180001239740	1188	142	11.3552			0.0330171	33.0171
scf7180001235156	1560	187	11.3878			0.0331119	33.1119
scf7180001238302	1192	143	11.3968			0.033138	33.138
scf7180001241243	1115	134	11.417			0.0331968	33.1968
scf7180001234810	1039	125	11.4293			0.0332323	33.2323
scf7180001246672	1238	149	11.4338			0.0332454	33.2454
scf7180001238492	1296	156	11.4352			0.0332496	33.2496
scf7180001246987	1038	125	11.4403			0.0332644	33.2644
scf7180001243779	5403	652	11.464			0.0333334	33.3334
scf7180001234665	869	105	11.4787			0.0333761	33.3761
scf7180001244200	1091	132	11.494			0.0334207	33.4207
scf7180001237586	355	43	11.507			0.0334585	33.4585
scf7180001243282	1005	122	11.5323			0.0335321	33.5321
scf7180001244315	21854	2656	11.5457			0.0335709	33.5709
scf7180001240411	1274	155	11.5581			0.0336069	33.6069
scf7180001246900	1396	170	11.5688			0.033638	33.638
scf7180001248357	1297	158	11.5729			0.0336499	33.6499
scf7180001238087	1533	187	11.5884			0.033695	33.695
scf7180001238475	1571	192	11.6104			0.0337592	33.7592
scf7180001236184	1309	160	11.6119			0.0337634	33.7634
scf7180001246810	1186	145	11.6147			0.0337715	33.7715
scf7180001236360	465	57	11.6452			0.0338601	33.8601
scf7180001245195	1213	149	11.6694			0.0339306	33.9306
scf7180001238312	1473	181	11.6735			0.0339424	33.9424
scf7180001239221	1784	220	11.7152			0.0340639	34.0639
scf7180001246164	1159	143	11.7213			0.0340815	34.0815
scf7180001242775	972	120	11.7284			0.0341021	34.1021
scf7180001238316	1602	198	11.7416			0.0341404	34.1404
scf7180001242852	1067	132	11.7526			0.0341724	34.1724
scf7180001243744	1414	175	11.7574			0.0341865	34.1865
scf7180001246409	2181	270	11.7607			0.0341959	34.1959
scf7180001246740	1525	189	11.7738			0.0342341	34.2341
scf7180001238246	1905	237	11.8189			0.0343653	34.3653
scf7180001245147	1076	134	11.8309			0.0344	34.4
scf7180001236825	1081	135	11.864			0.0344965	34.4965
scf7180001235664	1008	126	11.875			0.0345284	34.5284
scf7180001235150	1184	148	11.875			0.0345284	34.5284
scf7180001246506	1152	144	11.875			0.0345284	34.5284
scf7180001234714	1133	142	11.9064			0.0346198	34.6198
scf7180001238718	1053	132	11.9088			0.0346268	34.6268
scf7180001241267	1195	150	11.9247			0.0346729	34.6729
scf7180001235123	1090	137	11.9404			0.0347185	34.7185
scf7180001237340	1523	192	11.9764			0.0348231	34.8231
scf7180001236798	1013	128	12.0039			0.0349033	34.9033
scf7180001238598	1709	216	12.007			0.0349123	34.9123
scf7180001238774	1012	128	12.0158			0.0349378	34.9378
scf7180001246376	1484	188	12.035			0.0349937	34.9937
scf7180001239294	1900	241	12.05			0.0350372	35.0372
scf7180001243833	5003	635	12.0578			0.0350598	35.0598
scf7180001238482	1244	158	12.0659			0.0350835	35.0835
scf7180001246092	1389	177	12.1058			0.0351996	35.1996
scf7180001244526	1224	156	12.1078			0.0352054	35.2054
scf7180001236242	1026	131	12.1296			0.0352688	35.2688
scf7180001235508	19571	2502	12.145			0.0353135	35.3135
scf7180001236540	1009	129	12.1457			0.0353155	35.3155
scf7180001239446	1181	151	12.1465			0.0353178	35.3178
scf7180001246268	1444	185	12.1711			0.0353892	35.3892
scf7180001246374	1022	131	12.1771			0.0354068	35.4068
scf7180001247159	4640	595	12.1821			0.0354214	35.4214
scf7180001243289	28262	3625	12.1851			0.03543	35.43
scf7180001236618	1839	236	12.1914			0.0354484	35.4484
scf7180001241215	1013	130	12.1915			0.0354487	35.4487
scf7180001239308	1083	139	12.193			0.035453	35.453
scf7180001246923	1478	190	12.2124			0.0355096	35.5096
scf7180001245560	1396	180	12.2493			0.0356167	35.6167
scf7180001244938	1023	132	12.2581			0.0356422	35.6422
scf7180001247369	3161	408	12.2619			0.0356535	35.6535
scf7180001245886	4036	522	12.2869			0.0357261	35.7261
scf7180001240625	1862	241	12.2959			0.0357523	35.7523
scf7180001246258	1011	131	12.3096			0.0357921	35.7921
scf7180001236882	1047	136	12.34			0.0358805	35.8805
scf7180001238600	1000	130	12.35			0.0359095	35.9095
scf7180001243861	1023	133	12.3509			0.0359122	35.9122
scf7180001236833	1544	201	12.3672			0.0359596	35.9596
scf7180001239832	4521	589	12.3767			0.0359871	35.9871
scf7180001246589	1255	164	12.4143			0.0360966	36.0966
scf7180001238485	1033	135	12.4153			0.0360994	36.0994
scf7180001235660	482	63	12.417			0.0361044	36.1044
scf7180001243154	2003	262	12.4264			0.0361316	36.1316
scf7180001246779	1674	219	12.4283			0.0361373	36.1373
scf7180001236320	1038	136	12.447			0.0361916	36.1916
scf7180001237225	9979	1311	12.4807			0.0362896	36.2896
scf7180001238323	1414	186	12.4965			0.0363354	36.3354
scf7180001245073	1062	140	12.5235			0.0364141	36.4141
scf7180001245859	1022	135	12.5489			0.0364879	36.4879
scf7180001244999	1050	139	12.5762			0.0365672	36.5672
scf7180001240524	1446	192	12.6141			0.0366775	36.6775
scf7180001238473	1331	177	12.6334			0.0367334	36.7334
scf7180001246687	1568	209	12.6626			0.0368186	36.8186
scf7180001236545	4444	593	12.6766			0.0368593	36.8593
scf7180001238754	1064	142	12.6786			0.0368649	36.8649
scf7180001246751	1041	139	12.6849			0.0368834	36.8834
scf7180001238383	1556	208	12.6992			0.036925	36.925
scf7180001242086	13954	1866	12.7039			0.0369385	36.9385
scf7180001245440	13081	1750	12.7093			0.0369542	36.9542
scf7180001244082	1045	140	12.7273			0.0370065	37.0065
scf7180001238479	1464	197	12.7835			0.0371699	37.1699
scf7180001239378	1077	145	12.7902			0.0371894	37.1894
scf7180001245304	1559	210	12.7967			0.0372083	37.2083
scf7180001238588	1210	163	12.7975			0.0372108	37.2108
scf7180001246055	1529	206	12.7992			0.0372157	37.2157
scf7180001246299	1819	246	12.8477			0.0373567	37.3567
scf7180001242362	1293	175	12.8577			0.0373857	37.3857
scf7180001241063	1123	152	12.8584			0.0373878	37.3878
scf7180001247229	10180	1378	12.8595			0.0373911	37.3911
scf7180001241743	15978	2163	12.8605			0.0373939	37.3939
scf7180001234656	1076	146	12.8903			0.0374806	37.4806
scf7180001234842	9933	1348	12.8924			0.0374866	37.4866
scf7180001234712	1112	151	12.9002			0.0375093	37.5093
scf7180001234782	3275	445	12.9084			0.0375332	37.5332
scf7180001245885	2377	323	12.9091			0.0375353	37.5353
scf7180001236252	1029	140	12.9252			0.0375819	37.5819
scf7180001247179	4385	598	12.9555			0.0376702	37.6702
scf7180001238498	1069	146	12.9747			0.0377261	37.7261
scf7180001246769	1432	196	13.0028			0.0378076	37.8076
scf7180001241971	1022	140	13.0137			0.0378393	37.8393
scf7180001238102	1162	160	13.0809			0.0380347	38.0347
scf7180001235434	1124	155	13.1005			0.0380918	38.0918
scf7180001246822	1116	154	13.1093			0.0381174	38.1174
scf7180001239199	1014	140	13.1164			0.0381379	38.1379
scf7180001242792	1028	142	13.1226			0.0381559	38.1559
scf7180001237320	1201	166	13.1307			0.0381796	38.1796
scf7180001238850	1242	172	13.1562			0.0382537	38.2537
scf7180001238142	1249	173	13.1585			0.0382605	38.2605
scf7180001238031	1479	205	13.1677			0.0382871	38.2871
scf7180001245483	1154	160	13.1716			0.0382984	38.2984
scf7180001243585	1355	188	13.1808			0.0383253	38.3253
scf7180001246012	4656	647	13.2012			0.0383847	38.3847
scf7180001246338	1090	152	13.2477			0.0385198	38.5198
scf7180001237712	1125	157	13.2578			0.038549	38.549
scf7180001238320	1238	173	13.2754			0.0386004	38.6004
scf7180001239639	5744	806	13.3304			0.0387603	38.7603
scf7180001246528	1023	144	13.3724			0.0388824	38.8824
scf7180001236583	1037	146	13.3751			0.0388902	38.8902
scf7180001243546	12980	1828	13.379			0.0389016	38.9016
scf7180001245190	1028	145	13.3998			0.038962	38.962
scf7180001235112	1269	179	13.4003			0.0389635	38.9635
scf7180001245993	1374	194	13.4134			0.0390015	39.0015
scf7180001241481	1678	237	13.4178			0.0390142	39.0142
scf7180001245704	1040	147	13.4279			0.0390437	39.0437
scf7180001238484	3855	545	13.4306			0.0390516	39.0516
scf7180001238587	1372	194	13.4329			0.0390584	39.0584
scf7180001238248	2361	334	13.4392			0.0390766	39.0766
scf7180001241463	3007	426	13.4586			0.039133	39.133
scf7180001238374	1362	193	13.4618			0.0391423	39.1423
scf7180001234700	641	91	13.4867			0.0392148	39.2148
scf7180001237376	3356	479	13.5593			0.0394258	39.4258
scf7180001242445	1309	187	13.5714			0.039461	39.461
scf7180001236376	12025	1719	13.5805			0.0394873	39.4873
scf7180001248292	1090	156	13.5963			0.0395334	39.5334
scf7180001238472	1340	192	13.6119			0.0395788	39.5788
scf7180001248311	1115	160	13.6323			0.039638	39.638
scf7180001238491	1100	158	13.6455			0.0396763	39.6763
scf7180001245950	1281	184	13.6456			0.0396767	39.6767
scf7180001246710	1377	198	13.6601			0.0397189	39.7189
scf7180001244939	2294	330	13.6661			0.0397363	39.7363
scf7180001235043	1082	156	13.6969			0.0398257	39.8257
scf7180001243200	1205	174	13.7178			0.0398868	39.8868
scf7180001236727	4441	643	13.7548			0.0399942	39.9942
scf7180001235715	1029	149	13.7561			0.0399979	39.9979
scf7180001246852	1512	219	13.7599			0.0400091	40.0091
scf7180001241690	2277	330	13.7681			0.0400329	40.0329
scf7180001247045	1068	155	13.7875			0.0400892	40.0892
scf7180001237125	1149	167	13.8077			0.0401479	40.1479
scf7180001247121	11425	1661	13.8114			0.0401587	40.1587
scf7180001246086	1079	157	13.823			0.0401925	40.1925
scf7180001235283	1184	173	13.8809			0.0403609	40.3609
scf7180001238444	1413	207	13.9172			0.0404664	40.4664
scf7180001242056	1241	182	13.9323			0.0405104	40.5104
scf7180001243322	2453	360	13.9421			0.0405388	40.5388
scf7180001236898	1185	174	13.9494			0.0405599	40.5599
scf7180001248136	12293	1809	13.9799			0.0406487	40.6487
scf7180001236636	1304	192	13.9877			0.0406715	40.6715
scf7180001241907	1235	182	14			0.0407072	40.7072
scf7180001244958	1119	165	14.008			0.0407306	40.7306
scf7180001246076	1083	160	14.0351			0.0408092	40.8092
scf7180001242942	1861	275	14.0382			0.0408181	40.8181
scf7180001237010	16018	2373	14.0739			0.0409219	40.9219
scf7180001239719	1090	162	14.1193			0.041054	41.054
scf7180001243277	1055	157	14.1374			0.0411068	41.1068
scf7180001245777	1591	237	14.1515			0.0411476	41.1476
scf7180001246530	2325	347	14.1785			0.0412262	41.2262
scf7180001242634	1105	165	14.1855			0.0412466	41.2466
scf7180001244546	1016	152	14.2126			0.0413253	41.3253
scf7180001238536	1203	180	14.2145			0.0413308	41.3308
scf7180001246179	16602	2486	14.2254			0.0413625	41.3625
scf7180001237631	6782	1016	14.2318			0.0413811	41.3811
scf7180001238471	1180	177	14.25			0.0414341	41.4341
scf7180001238486	1006	151	14.2594			0.0414615	41.4615
scf7180001245332	5482	823	14.2621			0.0414694	41.4694
scf7180001238842	1072	161	14.2677			0.0414856	41.4856
scf7180001238978	1076	162	14.303			0.0415881	41.5881
scf7180001242840	1285	194	14.3424			0.0417028	41.7028
scf7180001235305	1079	163	14.3513			0.0417285	41.7285
scf7180001235498	1398	212	14.4063			0.0418885	41.8885
scf7180001242793	1219	185	14.4176			0.0419213	41.9213
scf7180001248549	6218	944	14.4226			0.0419361	41.9361
scf7180001241119	1157	176	14.4512			0.042019	42.019
scf7180001247267	24886	3811	14.5481			0.042301	42.301
scf7180001241674	1064	163	14.5536			0.0423168	42.3168
scf7180001237566	1690	259	14.5592			0.042333	42.333
scf7180001243774	1128	173	14.57			0.0423646	42.3646
scf7180001237638	1003	154	14.5862			0.0424118	42.4118
scf7180001242515	13150	2022	14.6076			0.0424739	42.4739
scf7180001238915	3913	602	14.6154			0.0424965	42.4965
scf7180001241757	1227	189	14.6333			0.0425484	42.5484
scf7180001244602	1785	275	14.6359			0.042556	42.556
scf7180001245840	1094	169	14.6755			0.0426713	42.6713
scf7180001245745	639	99	14.7183			0.0427958	42.7958
scf7180001247233	4366	678	14.7526			0.0428956	42.8956
scf7180001234871	11954	1857	14.7578			0.0429107	42.9107
scf7180001237058	1208	188	14.7848			0.042989	42.989
scf7180001242431	1118	174	14.7853			0.0429906	42.9906
scf7180001238314	1258	196	14.8013			0.043037	43.037
scf7180001238721	1057	165	14.8297			0.0431197	43.1197
scf7180001243538	1044	163	14.8324			0.0431274	43.1274
scf7180001236382	1061	166	14.8633			0.0432175	43.2175
scf7180001247155	5461	857	14.9084			0.0433486	43.3486
scf7180001241478	1029	162	14.9563			0.0434877	43.4877
scf7180001248186	10987	1730	14.9586			0.0434944	43.4944
scf7180001247099	3752	591	14.964			0.0435102	43.5102
scf7180001237469	13691	2158	14.9741			0.0435394	43.5394
scf7180001244128	4525	715	15.011			0.043647	43.647
scf7180001246803	1428	226	15.035			0.0437166	43.7166
scf7180001236526	1036	164	15.0386			0.0437271	43.7271
scf7180001248080	9961	1577	15.0402			0.0437316	43.7316
scf7180001236753	1282	203	15.0429			0.0437396	43.7396
scf7180001234654	9765	1548	15.0599			0.043789	43.789
scf7180001238499	1241	197	15.0806			0.0438491	43.8491
scf7180001243547	1190	189	15.0882			0.0438714	43.8714
scf7180001243674	1019	162	15.103			0.0439144	43.9144
scf7180001234724	12350	1965	15.1154			0.0439503	43.9503
scf7180001246094	1972	314	15.1268			0.0439834	43.9834
scf7180001234915	1155	184	15.1342			0.044005	44.005
scf7180001239673	14444	2305	15.1603			0.0440808	44.0808
scf7180001247685	8722	1392	15.1617			0.0440849	44.0849
scf7180001245915	1448	232	15.221			0.0442574	44.2574
scf7180001248277	1248	200	15.2244			0.0442672	44.2672
scf7180001245954	2507	402	15.2333			0.0442933	44.2933
scf7180001235437	1241	199	15.2337			0.0442943	44.2943
scf7180001246678	1320	212	15.2576			0.0443638	44.3638
scf7180001243479	1082	174	15.2773			0.044421	44.421
scf7180001237626	3476	559	15.2776			0.044422	44.422
scf7180001247010	1130	182	15.3009			0.0444897	44.4897
scf7180001247176	4908	791	15.3107			0.0445183	44.5183
scf7180001246689	1246	201	15.325			0.0445599	44.5599
scf7180001246480	2603	420	15.3285			0.0445699	44.5699
scf7180001243595	1096	177	15.3422			0.0446097	44.6097
scf7180001238229	1356	219	15.3429			0.0446119	44.6119
scf7180001238385	1120	181	15.3527			0.0446403	44.6403
scf7180001238196	3284	531	15.3608			0.044664	44.664
scf7180001237086	3040	492	15.375			0.0447052	44.7052
scf7180001244796	1279	207	15.3753			0.044706	44.706
scf7180001244791	1000	162	15.39			0.0447488	44.7488
scf7180001247011	1018	165	15.3978			0.0447716	44.7716
scf7180001236653	1166	189	15.3988			0.0447744	44.7744
scf7180001238843	1028	167	15.4329			0.0448735	44.8735
scf7180001249335	486	79	15.4424			0.0449011	44.9011
scf7180001235954	1095	178	15.4429			0.0449027	44.9027
scf7180001238153	1014	165	15.4586			0.0449482	44.9482
scf7180001238606	1014	165	15.4586			0.0449482	44.9482
scf7180001241956	25117	4090	15.4696			0.0449803	44.9803
scf7180001245862	4678	763	15.4949			0.0450537	45.0537
scf7180001246870	1474	241	15.5326			0.0451633	45.1633
scf7180001241030	1217	199	15.5341			0.0451678	45.1678
scf7180001238124	1032	169	15.5572			0.0452349	45.2349
scf7180001248828	25714	4214	15.5686			0.045268	45.268
scf7180001246193	1165	191	15.5751			0.045287	45.287
scf7180001248958	323	53	15.5882			0.0453252	45.3252
scf7180001237903	1584	260	15.5934			0.0453403	45.3403
scf7180001246160	1066	175	15.5957			0.0453469	45.3469
scf7180001239873	1015	167	15.6305			0.0454482	45.4482
scf7180001245903	1154	190	15.6412			0.0454794	45.4794
scf7180001238318	2164	357	15.6724			0.0455698	45.5698
scf7180001241661	1318	218	15.7132			0.0456886	45.6886
scf7180001243012	1336	221	15.7148			0.0456933	45.6933
scf7180001244356	1106	183	15.7188			0.0457049	45.7049
scf7180001239917	1745	289	15.7335			0.0457477	45.7477
scf7180001246891	1418	235	15.744			0.0457781	45.7781
scf7180001238247	2057	341	15.7487			0.0457917	45.7917
scf7180001244730	1151	191	15.7646			0.0458379	45.8379
scf7180001245339	1042	173	15.7726			0.0458611	45.8611
scf7180001246573	1028	171	15.8025			0.0459483	45.9483
scf7180001238592	1562	260	15.8131			0.0459789	45.9789
scf7180001246464	1024	171	15.8643			0.0461278	46.1278
scf7180001241582	1275	213	15.8706			0.0461462	46.1462
scf7180001238244	1083	181	15.8772			0.0461654	46.1654
scf7180001246485	1548	259	15.8947			0.0462163	46.2163
scf7180001235164	1727	289	15.8975			0.0462245	46.2245
scf7180001240928	1924	322	15.8992			0.0462293	46.2293
scf7180001236488	1779	298	15.9134			0.0462708	46.2708
scf7180001234836	1521	255	15.927			0.0463103	46.3103
scf7180001239822	3596	603	15.9302			0.0463195	46.3195
scf7180001246699	1258	211	15.934			0.0463306	46.3306
scf7180001247607	20872	3502	15.9395			0.0463467	46.3467
scf7180001238058	26060	4379	15.9634			0.0464159	46.4159
scf7180001240068	1208	203	15.9644			0.046419	46.419
scf7180001237551	1081	182	15.9944			0.0465063	46.5063
scf7180001247361	13101	2209	16.0182			0.0465755	46.5755
scf7180001235999	1297	219	16.0409			0.0466413	46.6413
scf7180001244622	1012	171	16.0524			0.0466748	46.6748
scf7180001240900	14129	2388	16.0563			0.0466863	46.6863
scf7180001244228	1128	191	16.086			0.0467725	46.7725
scf7180001239203	1015	172	16.0985			0.0468089	46.8089
scf7180001242646	1214	206	16.1203			0.0468722	46.8722
scf7180001241212	1584	269	16.1332			0.0469098	46.9098
scf7180001244951	1070	182	16.1589			0.0469844	46.9844
scf7180001239102	1699	289	16.1595			0.0469863	46.9863
scf7180001235418	1383	236	16.2111			0.0471364	47.1364
scf7180001244263	1103	189	16.2783			0.0473318	47.3318
scf7180001247409	11854	2034	16.3008			0.0473972	47.3972
scf7180001238022	1058	182	16.3422			0.0475173	47.5173
scf7180001246808	1104	190	16.3496			0.0475391	47.5391
scf7180001239794	5878	1012	16.3559			0.0475573	47.5573
scf7180001243549	1322	228	16.3843			0.0476398	47.6398
scf7180001240757	1576	272	16.3959			0.0476737	47.6737
scf7180001239373	1263	218	16.3975			0.0476782	47.6782
scf7180001246753	1234	213	16.3979			0.0476794	47.6794
scf7180001238589	1112	192	16.4029			0.0476939	47.6939
scf7180001241177	1700	294	16.4294			0.0477711	47.7711
scf7180001238281	1593	276	16.4595			0.0478586	47.8586
scf7180001237693	1085	188	16.4608			0.0478624	47.8624
scf7180001246645	1477	256	16.4658			0.0478769	47.8769
scf7180001246780	1009	175	16.4767			0.0479086	47.9086
scf7180001240246	3730	647	16.4786			0.0479139	47.9139
scf7180001245685	1014	176	16.4892			0.0479448	47.9448
scf7180001243812	1221	212	16.4947			0.0479608	47.9608
scf7180001245822	1192	207	16.4975			0.047969	47.969
scf7180001245346	1040	181	16.5337			0.0480742	48.0742
scf7180001244620	1286	224	16.5474			0.0481142	48.1142
scf7180001238610	1148	200	16.5505			0.0481232	48.1232
scf7180001245499	1073	187	16.5564			0.0481403	48.1403
scf7180001245964	1249	218	16.5813			0.0482126	48.2126
scf7180001236569	1220	213	16.5861			0.0482266	48.2266
scf7180001246496	1168	204	16.5925			0.0482452	48.2452
scf7180001236061	1086	190	16.6206			0.048327	48.327
scf7180001238583	1274	223	16.6287			0.0483506	48.3506
scf7180001240973	1028	180	16.6342			0.0483666	48.3666
scf7180001242883	1512	265	16.6501			0.0484128	48.4128
scf7180001244096	4227	741	16.6537			0.0484231	48.4231
scf7180001238497	1134	199	16.6711			0.0484737	48.4737
scf7180001239163	8741	1534	16.672			0.0484764	48.4764
scf7180001238712	1025	180	16.6829			0.0485082	48.5082
scf7180001246924	1053	185	16.6904			0.0485299	48.5299
scf7180001239968	1046	184	16.7113			0.0485906	48.5906
scf7180001246500	1846	325	16.7254			0.0486316	48.6316
scf7180001238591	1258	223	16.8402			0.0489656	48.9656
scf7180001241249	1437	255	16.858			0.0490174	49.0174
scf7180001243754	1172	208	16.8601			0.0490233	49.0233
scf7180001235130	1160	206	16.8707			0.0490541	49.0541
scf7180001243202	1011	180	16.9139			0.0491799	49.1799
scf7180001249035	1005	179	16.9204			0.0491987	49.1987
scf7180001238280	1239	221	16.9451			0.0492706	49.2706
scf7180001246575	1512	270	16.9643			0.0493263	49.3263
scf7180001241228	1310	234	16.9695			0.0493413	49.3413
scf7180001243381	5819	1045	17.0605			0.049606	49.606
scf7180001246508	1642	296	17.1255			0.0497949	49.7949
scf7180001243195	1076	194	17.1283			0.049803	49.803
scf7180001238586	1035	187	17.1643			0.0499077	49.9077
scf7180001235306	1200	217	17.1792			0.0499511	49.9511
scf7180001235848	1504	272	17.1809			0.049956	49.956
scf7180001241658	1197	217	17.2222			0.0500763	50.0763
scf7180001247360	3867	702	17.2459			0.0501452	50.1452
scf7180001245146	1386	253	17.3413			0.0504224	50.4224
scf7180001243201	4829	882	17.3514			0.0504519	50.4519
scf7180001245887	1188	217	17.3527			0.0504556	50.4556
scf7180001236493	1933	354	17.3978			0.0505869	50.5869
scf7180001242027	1485	272	17.4007			0.0505952	50.5952
scf7180001243232	1201	220	17.4022			0.0505995	50.5995
scf7180001238845	1003	184	17.4277			0.0506738	50.6738
scf7180001238726	1040	191	17.4471			0.0507302	50.7302
scf7180001242635	1426	262	17.4544			0.0507514	50.7514
scf7180001238371	1692	311	17.4616			0.0507723	50.7723
scf7180001246794	1569	289	17.4984			0.0508793	50.8793
scf7180001238493	1350	249	17.5222			0.0509486	50.9486
scf7180001245104	1234	228	17.5527			0.0510371	51.0371
scf7180001245881	1122	208	17.6114			0.0512079	51.2079
scf7180001240175	6530	1212	17.6325			0.0512691	51.2691
scf7180001243024	1086	202	17.6703			0.0513793	51.3793
scf7180001245767	1435	267	17.676			0.0513956	51.3956
scf7180001238165	1136	212	17.7289			0.0515494	51.5494
scf7180001242311	6004	1121	17.7373			0.0515741	51.5741
scf7180001248822	812	152	17.7833			0.0517076	51.7076
scf7180001246781	1025	192	17.7951			0.0517421	51.7421
scf7180001242673	1895	355	17.7968			0.0517471	51.7471
scf7180001238476	1211	227	17.8076			0.0517783	51.7783
scf7180001240026	1012	190	17.836			0.0518608	51.8608
scf7180001246661	1260	237	17.869			0.051957	51.957
scf7180001240810	1396	263	17.8976			0.0520399	52.0399
scf7180001241059	1141	215	17.901			0.0520498	52.0498
scf7180001244836	6727	1268	17.9069			0.0520672	52.0672
scf7180001244819	1378	260	17.9245			0.0521183	52.1183
scf7180001237166	779	147	17.9268			0.052125	52.125
scf7180001235296	1111	210	17.9568			0.0522122	52.2122
scf7180001238372	1802	341	17.9772			0.0522716	52.2716
scf7180001240461	3445	652	17.9797			0.0522787	52.2787
scf7180001246804	1003	191	18.0907			0.0526016	52.6016
scf7180001235237	1013	193	18.0997			0.0526277	52.6277
scf7180001245127	1091	208	18.1118			0.0526629	52.6629
scf7180001248150	17209	3282	18.1178			0.0526804	52.6804
scf7180001237157	1342	256	18.1222			0.0526931	52.6931
scf7180001237270	1137	217	18.131			0.0527188	52.7188
scf7180001236149	4188	800	18.1471			0.0527655	52.7655
scf7180001243555	1167	223	18.1534			0.0527838	52.7838
scf7180001235666	1130	216	18.1593			0.052801	52.801
scf7180001240777	1254	240	18.1818			0.0528665	52.8665
scf7180001240949	1316	252	18.1915			0.0528946	52.8946
scf7180001236635	1210	232	18.2149			0.0529626	52.9626
scf7180001234936	10304	1977	18.2274			0.052999	52.999
scf7180001248339	16778	3220	18.2322			0.053013	53.013
scf7180001237718	5980	1149	18.2533			0.0530744	53.0744
scf7180001246375	1072	206	18.2556			0.053081	53.081
scf7180001239758	1886	363	18.2847			0.0531657	53.1657
scf7180001240032	753	145	18.2935			0.0531912	53.1912
scf7180001236620	1116	215	18.302			0.0532158	53.2158
scf7180001244056	1053	203	18.3143			0.0532518	53.2518
scf7180001241485	4066	784	18.3178			0.0532617	53.2617
scf7180001241071	1160	224	18.3448			0.0533404	53.3404
scf7180001238716	1148	222	18.3711			0.0534168	53.4168
scf7180001248252	9144	1777	18.4618			0.0536806	53.6806
scf7180001234682	1039	202	18.4697			0.0537035	53.7035
scf7180001244874	1069	208	18.4846			0.0537467	53.7467
scf7180001247418	4172	815	18.5582			0.053961	53.961
scf7180001247149	27647	5403	18.5657			0.0539826	53.9826
scf7180001242987	1028	201	18.5749			0.0540094	54.0094
scf7180001246349	1304	255	18.5775			0.0540168	54.0168
scf7180001240365	3858	755	18.5912			0.0540569	54.0569
scf7180001234685	1016	199	18.6073			0.0541036	54.1036
scf7180001241046	1051	206	18.6204			0.0541416	54.1416
scf7180001246439	1141	224	18.6503			0.0542287	54.2287
scf7180001239493	1087	214	18.7029			0.0543814	54.3814
scf7180001238237	1414	279	18.7447			0.0545031	54.5031
scf7180001236228	1033	204	18.7609			0.0545502	54.5502
scf7180001242674	1719	340	18.79			0.0546348	54.6348
scf7180001242576	11781	2335	18.829			0.0547484	54.7484
scf7180001241498	1125	223	18.8311			0.0547544	54.7544
scf7180001242531	1008	200	18.8492			0.054807	54.807
scf7180001238713	1053	209	18.8557			0.0548257	54.8257
scf7180001236535	1254	249	18.8636			0.0548489	54.8489
scf7180001248227	2099	417	18.8733			0.054877	54.877
scf7180001234913	1736	345	18.8796			0.0548954	54.8954
scf7180001241884	1085	216	18.9124			0.0549909	54.9909
scf7180001236973	1152	230	18.967			0.0551495	55.1495
scf7180001242268	736	147	18.9742			0.0551704	55.1704
scf7180001244930	1151	230	18.9835			0.0551974	55.1974
scf7180001245438	1024	205	19.0186			0.0552994	55.2994
scf7180001242543	1118	224	19.034			0.0553443	55.3443
scf7180001238487	1207	242	19.0472			0.0553828	55.3828
scf7180001246515	1096	220	19.0693			0.0554471	55.4471
scf7180001240193	3228	649	19.1001			0.0555364	55.5364
scf7180001234980	1283	258	19.1037			0.0555469	55.5469
scf7180001247249	18642	3750	19.1101			0.0555655	55.5655
scf7180001245408	1043	210	19.1275			0.0556162	55.6162
scf7180001239099	1026	207	19.1667			0.0557301	55.7301
scf7180001243868	30834	6230	19.1947			0.0558116	55.8116
scf7180001234658	11252	2274	19.1993			0.0558248	55.8248
scf7180001246068	26403	5341	19.2173			0.0558773	55.8773
scf7180001238942	1070	217	19.2664			0.0560199	56.0199
scf7180001240408	1193	242	19.2707			0.0560327	56.0327
scf7180001238285	1361	277	19.335			0.0562196	56.2196
scf7180001240069	1242	253	19.3519			0.0562685	56.2685
scf7180001236717	1539	314	19.3827			0.0563582	56.3582
scf7180001240745	1137	232	19.3843			0.056363	56.363
scf7180001246666	1342	274	19.3964			0.0563981	56.3981
scf7180001234885	1053	215	19.397			0.0563997	56.3997
scf7180001239035	1424	291	19.4136			0.0564481	56.4481
scf7180001239350	1259	258	19.4678			0.0566057	56.6057
scf7180001236398	5103	1046	19.4729			0.0566204	56.6204
scf7180001236081	1000	205	19.475			0.0566266	56.6266
scf7180001234866	1224	252	19.5588			0.0568703	56.8703
scf7180001236681	1174	242	19.5826			0.0569395	56.9395
scf7180001237318	1047	216	19.5989			0.0569867	56.9867
scf7180001238223	13983	2886	19.6074			0.0570115	57.0115
scf7180001234673	1497	309	19.6092			0.0570168	57.0168
scf7180001234831	10986	2269	19.6209			0.0570508	57.0508
scf7180001243596	10292	2127	19.6332			0.0570866	57.0866
scf7180001239396	1078	223	19.6521			0.0571416	57.1416
scf7180001245648	1063	220	19.6613			0.0571684	57.1684
scf7180001236785	483	100	19.6687			0.0571899	57.1899
scf7180001242769	1091	226	19.6792			0.0572203	57.2203
scf7180001235447	1394	289	19.6951			0.0572666	57.2666
scf7180001235835	1001	208	19.7403			0.0573979	57.3979
scf7180001240553	1571	327	19.774			0.0574961	57.4961
scf7180001234612	6811	1420	19.8062			0.0575896	57.5896
scf7180001245080	1087	227	19.839			0.057685	57.685
scf7180001235592	1545	323	19.8608			0.0577485	57.7485
scf7180001248181	31375	6560	19.8629			0.0577546	57.7546
scf7180001242341	1071	224	19.8693			0.057773	57.773
scf7180001238377	1123	235	19.8798			0.0578036	57.8036
scf7180001243621	1118	234	19.8837			0.057815	57.815
scf7180001239295	8001	1676	19.9			0.0578624	57.8624
scf7180001241814	8045	1686	19.9093			0.0578893	57.8893
scf7180001245098	1029	216	19.9417			0.0579836	57.9836
scf7180001240348	1008	212	19.9802			0.0580954	58.0954
scf7180001245612	1055	222	19.9905			0.0581255	58.1255
scf7180001238912	19564	4126	20.0353			0.0582556	58.2556
scf7180001243942	23469	4955	20.0573			0.0583197	58.3197
scf7180001246650	1206	255	20.0871			0.0584063	58.4063
scf7180001239830	1006	213	20.1143			0.0584855	58.4855
scf7180001238218	1930	409	20.1321			0.0585373	58.5373
scf7180001235101	1028	218	20.1459			0.0585774	58.5774
scf7180001246149	1022	217	20.1712			0.058651	58.651
scf7180001241167	1102	234	20.1724			0.0586544	58.6544
scf7180001238489	1307	278	20.2066			0.0587538	58.7538
scf7180001247231	16294	3483	20.3072			0.0590462	59.0462
scf7180001238025	1141	244	20.3155			0.0590705	59.0705
scf7180001245965	3820	817	20.3181			0.0590779	59.0779
scf7180001245541	1065	228	20.338			0.059136	59.136
scf7180001242595	1087	233	20.3634			0.0592097	59.2097
scf7180001242587	1263	271	20.384			0.0592697	59.2697
scf7180001235098	1574	338	20.4003			0.0593169	59.3169
scf7180001243693	2603	559	20.4015			0.0593204	59.3204
scf7180001242924	1289	277	20.4151			0.0593599	59.3599
scf7180001237447	1019	219	20.4171			0.0593658	59.3658
scf7180001238317	1414	304	20.4243			0.0593869	59.3869
scf7180001239964	1043	225	20.4938			0.0595888	59.5888
scf7180001239051	1010	218	20.505			0.0596213	59.6213
scf7180001235834	1023	221	20.523			0.0596737	59.6737
scf7180001235196	1013	219	20.538			0.0597174	59.7174
scf7180001241746	1130	245	20.5973			0.05989	59.89
scf7180001240405	24062	5218	20.6014			0.0599017	59.9017
scf7180001246847	1046	227	20.6166			0.0599461	59.9461
scf7180001241514	1335	290	20.6367			0.0600044	60.0044
scf7180001244078	1072	233	20.6483			0.0600382	60.0382
scf7180001242588	1825	397	20.6658			0.0600889	60.0889
scf7180001240264	1668	363	20.6745			0.0601142	60.1142
scf7180001240633	1075	234	20.6791			0.0601276	60.1276
scf7180001246996	1208	263	20.6829			0.0601389	60.1389
scf7180001247317	29110	6339	20.6872			0.0601513	60.1513
scf7180001244419	2342	510	20.6874			0.060152	60.152
scf7180001246795	1047	228	20.6877			0.0601526	60.1526
scf7180001240390	1086	237	20.732			0.0602816	60.2816
scf7180001248300	4348	952	20.8004			0.0604803	60.4803
scf7180001237158	1104	242	20.8243			0.0605498	60.5498
scf7180001246505	1231	270	20.8367			0.060586	60.586
scf7180001242962	1221	268	20.8518			0.0606297	60.6297
scf7180001246991	1075	236	20.8558			0.0606415	60.6415
scf7180001244336	2912	640	20.8791			0.0607093	60.7093
scf7180001238380	1213	267	20.911			0.0608019	60.8019
scf7180001244912	1193	263	20.943			0.060895	60.895
scf7180001242463	1060	234	20.9717			0.0609785	60.9785
scf7180001242801	1345	297	20.9777			0.0609959	60.9959
scf7180001246339	2027	448	20.9965			0.0610507	61.0507
scf7180001241368	660	146	21.0152			0.0611048	61.1048
scf7180001237149	3605	798	21.0291			0.0611454	61.1454
scf7180001240564	1107	246	21.1111			0.0613838	61.3838
scf7180001235542	2305	513	21.1432			0.061477	61.477
scf7180001241069	1222	272	21.1457			0.0614843	61.4843
scf7180001239851	1003	224	21.2164			0.0616898	61.6898
scf7180001239040	7088	1585	21.2437			0.0617692	61.7692
scf7180001246929	1109	248	21.2444			0.0617713	61.7713
scf7180001236386	1018	228	21.277			0.0618662	61.8662
scf7180001246318	1044	234	21.2931			0.061913	61.913
scf7180001244290	968	217	21.2965			0.0619228	61.9228
scf7180001247177	4085	916	21.3023			0.0619398	61.9398
scf7180001248371	8758	1965	21.3148			0.0619761	61.9761
scf7180001238844	1010	227	21.3515			0.0620827	62.0827
scf7180001236231	1535	345	21.3518			0.0620836	62.0836
scf7180001242546	1596	359	21.369			0.0621338	62.1338
scf7180001237395	1075	242	21.386			0.0621832	62.1832
scf7180001246799	1221	276	21.4742			0.0624396	62.4396
scf7180001235142	1202	272	21.4975			0.0625073	62.5073
scf7180001242374	1014	230	21.5483			0.0626551	62.6551
scf7180001240242	1177	267	21.5506			0.0626616	62.6616
scf7180001241597	1044	237	21.5661			0.0627068	62.7068
scf7180001246171	1111	253	21.6337			0.0629032	62.9032
scf7180001243825	1966	449	21.6963			0.0630855	63.0855
[truncated: 12,746 more rows]

## Sheet: indvB
scfID	length (bp)	# mapped reads	coverage		Mean coverage	Normalized coverage	Normalized coverage x1000
scf7180001235143	1108	0	0		234.926	0	0
scf7180001237094	1043	0	0			0	0
scf7180001238217	1200	0	0			0	0
scf7180001238375	1221	0	0			0	0
scf7180001238517	1085	0	0			0	0
scf7180001238538	1271	0	0			0	0
scf7180001238593	1245	0	0			0	0
scf7180001238644	1098	0	0			0	0
scf7180001238646	1056	0	0			0	0
scf7180001238663	1029	0	0			0	0
scf7180001238708	1344	0	0			0	0
scf7180001238723	1072	0	0			0	0
scf7180001238725	1010	0	0			0	0
scf7180001238750	1014	0	0			0	0
scf7180001238752	1568	0	0			0	0
scf7180001238753	1098	0	0			0	0
scf7180001238763	1059	0	0			0	0
scf7180001238770	1255	0	0			0	0
scf7180001238783	1074	0	0			0	0
scf7180001238836	1331	0	0			0	0
scf7180001238837	1204	0	0			0	0
scf7180001238858	1054	0	0			0	0
scf7180001238859	1017	0	0			0	0
scf7180001238863	1053	0	0			0	0
scf7180001238868	1097	0	0			0	0
scf7180001238869	1034	0	0			0	0
scf7180001238877	1024	0	0			0	0
scf7180001238880	1015	0	0			0	0
scf7180001238881	1000	0	0			0	0
scf7180001238884	1068	0	0			0	0
scf7180001238885	1197	0	0			0	0
scf7180001238886	1040	0	0			0	0
scf7180001238887	1048	0	0			0	0
scf7180001238890	1107	0	0			0	0
scf7180001238891	1009	0	0			0	0
scf7180001238894	1073	0	0			0	0
scf7180001238895	1142	0	0			0	0
scf7180001238898	1008	0	0			0	0
scf7180001238900	1018	0	0			0	0
scf7180001238904	1049	0	0			0	0
scf7180001238907	1019	0	0			0	0
scf7180001238908	1018	0	0			0	0
scf7180001239367	1095	0	0			0	0
scf7180001246283	1093	0	0			0	0
scf7180001246758	1163	0	0			0	0
scf7180001246835	1520	0	0			0	0
scf7180001247055	1425	0	0			0	0
scf7180001238547	1312	1	0.0724085			0.000308219	0.308219
scf7180001245214	1176	1	0.0807823			0.000343863	0.343863
scf7180001234731	1109	1	0.0856628			0.000364638	0.364638
scf7180001240998	1092	1	0.0869963			0.000370314	0.370314
scf7180001239714	1072	1	0.0886194			0.000377223	0.377223
scf7180001238749	1070	1	0.088785			0.000377928	0.377928
scf7180001238570	1046	1	0.0908222			0.0003866	0.3866
scf7180001235255	1037	1	0.0916104			0.000389955	0.389955
scf7180001240334	1708	2	0.111241			0.000473517	0.473517
scf7180001241072	2553	3	0.111633			0.000475186	0.475186
scf7180001238534	1648	2	0.115291			0.000490756	0.490756
scf7180001238337	1519	2	0.125082			0.000532433	0.532433
scf7180001246946	1504	2	0.12633			0.000537744	0.537744
scf7180001238399	1464	2	0.129781			0.000552436	0.552436
scf7180001238569	1462	2	0.129959			0.000553192	0.553192
scf7180001238530	1452	2	0.130854			0.000557002	0.557002
scf7180001238656	1441	2	0.131853			0.000561254	0.561254
scf7180001238660	1369	2	0.138787			0.000590772	0.590772
scf7180001238551	1331	2	0.14275			0.000607638	0.607638
scf7180001238860	1293	2	0.146945			0.000625496	0.625496
scf7180001238781	1266	2	0.150079			0.000638836	0.638836
scf7180001238448	1251	2	0.151878			0.000646496	0.646496
scf7180001246890	1251	2	0.151878			0.000646496	0.646496
scf7180001238649	1244	2	0.152733			0.000650134	0.650134
scf7180001238807	1243	2	0.152856			0.000650657	0.650657
scf7180001235992	4952	8	0.153473			0.000653285	0.653285
scf7180001246943	1227	2	0.154849			0.000659141	0.659141
scf7180001238702	1213	2	0.156636			0.000666749	0.666749
scf7180001238500	1210	2	0.157025			0.000668402	0.668402
scf7180001238871	1194	2	0.159129			0.000677359	0.677359
scf7180001238851	1192	2	0.159396			0.000678495	0.678495
scf7180001245608	1191	2	0.15953			0.000679065	0.679065
scf7180001238867	1177	2	0.161427			0.000687142	0.687142
scf7180001238821	1166	2	0.16295			0.000693625	0.693625
scf7180001247059	1159	2	0.163934			0.000697814	0.697814
scf7180001238558	1155	2	0.164502			0.000700231	0.700231
scf7180001238545	1148	2	0.165505			0.0007045	0.7045
scf7180001246999	1141	2	0.166521			0.000708822	0.708822
scf7180001238728	1128	2	0.16844			0.000716991	0.716991
scf7180001247058	1119	2	0.169794			0.000722758	0.722758
scf7180001238687	1102	2	0.172414			0.000733908	0.733908
scf7180001238430	2201	4	0.172649			0.000734908	0.734908
scf7180001238892	1100	2	0.172727			0.000735242	0.735242
scf7180001238698	1098	2	0.173042			0.000736581	0.736581
scf7180001238854	1087	2	0.174793			0.000744035	0.744035
scf7180001238864	1077	2	0.176416			0.000750944	0.750944
scf7180001238897	1075	2	0.176744			0.000752341	0.752341
scf7180001247060	1065	2	0.178404			0.000759405	0.759405
scf7180001246948	1060	2	0.179245			0.000762987	0.762987
scf7180001238369	1054	2	0.180266			0.000767331	0.767331
scf7180001238814	1047	2	0.181471			0.000772461	0.772461
scf7180001241283	1556	3	0.183162			0.000779659	0.779659
scf7180001238797	1031	2	0.184287			0.000784449	0.784449
scf7180001238613	1028	2	0.184825			0.000786738	0.786738
scf7180001238747	1028	2	0.184825			0.000786738	0.786738
scf7180001238889	1027	2	0.185005			0.000787504	0.787504
scf7180001238722	1025	2	0.185366			0.00078904	0.78904
scf7180001238657	1020	2	0.186275			0.000792908	0.792908
scf7180001238865	1017	2	0.186824			0.000795247	0.795247
scf7180001247048	1011	2	0.187933			0.000799967	0.799967
scf7180001247051	1010	2	0.188119			0.000800759	0.800759
scf7180001238643	1009	2	0.188305			0.000801552	0.801552
scf7180001239887	1484	3	0.192049			0.000817486	0.817486
scf7180001238515	1420	3	0.200704			0.000854331	0.854331
scf7180001238543	1408	3	0.202415			0.000861612	0.861612
scf7180001238397	1716	4	0.221445			0.000942618	0.942618
scf7180001238812	1286	3	0.221617			0.000943351	0.943351
scf7180001239598	1692	4	0.224586			0.000955989	0.955989
scf7180001238516	1662	4	0.22864			0.000973245	0.973245
scf7180001238202	1245	3	0.228916			0.000974417	0.974417
scf7180001238440	1230	3	0.231707			0.0009863	0.9863
scf7180001234917	1221	3	0.233415			0.000993571	0.993571
scf7180001238243	1213	3	0.234955			0.00100012	1.00012
scf7180001246772	2015	5	0.235732			0.00100343	1.00343
scf7180001238539	1607	4	0.236465			0.00100655	1.00655
scf7180001238450	1604	4	0.236908			0.00100844	1.00844
scf7180001238690	1160	3	0.24569			0.00104582	1.04582
scf7180001246840	1543	4	0.246273			0.0010483	1.0483
scf7180001245433	15356	40	0.24746			0.00105336	1.05336
scf7180001238392	1531	4	0.248204			0.00105652	1.05652
scf7180001238676	1112	3	0.256295			0.00109096	1.09096
scf7180001238671	1473	4	0.257977			0.00109812	1.09812
scf7180001238172	1472	4	0.258152			0.00109887	1.09887
scf7180001238798	1472	4	0.258152			0.00109887	1.09887
scf7180001238875	1079	3	0.264133			0.00112433	1.12433
scf7180001246818	1435	4	0.264808			0.0011272	1.1272
scf7180001244204	1073	3	0.26561			0.00113061	1.13061
scf7180001246975	1415	4	0.268551			0.00114313	1.14313
scf7180001238852	1057	3	0.269631			0.00114773	1.14773
scf7180001238832	1053	3	0.270655			0.00115209	1.15209
scf7180001238737	1378	4	0.275762			0.00117383	1.17383
scf7180001238824	1030	3	0.276699			0.00117782	1.17782
scf7180001238745	1365	4	0.278388			0.00118501	1.18501
scf7180001244065	1001	3	0.284715			0.00121194	1.21194
scf7180001238578	1329	4	0.285929			0.00121711	1.21711
scf7180001243597	1637	5	0.290165			0.00123514	1.23514
scf7180001238779	1258	4	0.302067			0.0012858	1.2858
scf7180001238692	1238	4	0.306947			0.00130657	1.30657
scf7180001238619	1235	4	0.307692			0.00130974	1.30974
scf7180001238425	1225	4	0.310204			0.00132043	1.32043
scf7180001238883	1224	4	0.310458			0.00132151	1.32151
scf7180001238389	1222	4	0.310966			0.00132368	1.32368
scf7180001246955	1200	4	0.316667			0.00134794	1.34794
scf7180001238806	1197	4	0.31746			0.00135132	1.35132
scf7180001238009	1180	4	0.322034			0.00137079	1.37079
scf7180001238566	1178	4	0.322581			0.00137312	1.37312
scf7180001244773	4378	15	0.325491			0.00138551	1.38551
scf7180001238528	1446	5	0.328492			0.00139828	1.39828
scf7180001247047	1129	4	0.336581			0.00143271	1.43271
scf7180001238620	1119	4	0.339589			0.00144552	1.44552
scf7180001238662	1119	4	0.339589			0.00144552	1.44552
scf7180001238799	1118	4	0.339893			0.00144681	1.44681
scf7180001238760	1114	4	0.341113			0.001452	1.452
scf7180001238669	1111	4	0.342034			0.00145593	1.45593
scf7180001238794	1388	5	0.342219			0.00145671	1.45671
scf7180001238436	1108	4	0.34296			0.00145987	1.45987
scf7180001238840	1385	5	0.34296			0.00145987	1.45987
scf7180001238209	2213	8	0.343425			0.00146185	1.46185
scf7180001238617	1106	4	0.34358			0.00146251	1.46251
scf7180001237158	1104	4	0.344203			0.00146516	1.46516
scf7180001238870	1104	4	0.344203			0.00146516	1.46516
scf7180001238827	1103	4	0.344515			0.00146648	1.46648
scf7180001246907	1377	5	0.344953			0.00146835	1.46835
scf7180001238767	1090	4	0.348624			0.00148398	1.48398
scf7180001238621	1086	4	0.349908			0.00148944	1.48944
scf7180001238735	1085	4	0.35023			0.00149081	1.49081
scf7180001238901	1080	4	0.351852			0.00149772	1.49772
scf7180001238755	1076	4	0.35316			0.00150328	1.50328
scf7180001238522	1609	6	0.354257			0.00150795	1.50795
scf7180001246787	1065	4	0.356808			0.00151881	1.51881
scf7180001238759	1059	4	0.358829			0.00152742	1.52742
scf7180001238857	1055	4	0.36019			0.00153321	1.53321
scf7180001238293	1580	6	0.360759			0.00153563	1.53563
scf7180001238786	1048	4	0.362595			0.00154345	1.54345
scf7180001238766	1044	4	0.363985			0.00154936	1.54936
scf7180001238838	1043	4	0.364334			0.00155085	1.55085
scf7180001247017	1035	4	0.36715			0.00156283	1.56283
scf7180001241297	1280	5	0.371094			0.00157962	1.57962
scf7180001234786	1022	4	0.37182			0.00158271	1.58271
scf7180001244736	3317	13	0.372324			0.00158486	1.58486
scf7180001238435	1528	6	0.373037			0.00158789	1.58789
scf7180001238862	1017	4	0.373648			0.00159049	1.59049
scf7180001238866	1013	4	0.375123			0.00159677	1.59677
scf7180001238773	1010	4	0.376238			0.00160152	1.60152
scf7180001238666	1008	4	0.376984			0.0016047	1.6047
scf7180001247014	1008	4	0.376984			0.0016047	1.6047
scf7180001238670	1508	6	0.377984			0.00160895	1.60895
scf7180001238636	1499	6	0.380254			0.00161861	1.61861
scf7180001246976	1494	6	0.381526			0.00162403	1.62403
scf7180001238681	1492	6	0.382038			0.00162621	1.62621
scf7180001238571	1243	5	0.38214			0.00162664	1.62664
scf7180001238542	1486	6	0.38358			0.00163277	1.63277
scf7180001238561	1484	6	0.384097			0.00163497	1.63497
scf7180001238519	1716	7	0.387529			0.00164958	1.64958
scf7180001238422	1465	6	0.389078			0.00165618	1.65618
scf7180001238453	1692	7	0.393026			0.00167298	1.67298
scf7180001238331	1443	6	0.39501			0.00168143	1.68143
scf7180001238577	1201	5	0.395504			0.00168353	1.68353
scf7180001238286	1891	8	0.401904			0.00171077	1.71077
scf7180001238731	1174	5	0.4046			0.00172225	1.72225
scf7180001238343	1400	6	0.407143			0.00173307	1.73307
scf7180001238395	1399	6	0.407434			0.00173431	1.73431
scf7180001247046	1388	6	0.410663			0.00174805	1.74805
scf7180001238742	1152	5	0.412326			0.00175514	1.75514
scf7180001238334	1601	7	0.415365			0.00176807	1.76807
scf7180001245157	1143	5	0.415573			0.00176896	1.76896
scf7180001239508	4798	21	0.415798			0.00176991	1.76991
scf7180001240780	1140	5	0.416667			0.00177361	1.77361
scf7180001247043	1140	5	0.416667			0.00177361	1.77361
scf7180001238771	1132	5	0.419611			0.00178614	1.78614
scf7180001244864	1132	5	0.419611			0.00178614	1.78614
scf7180001238527	1579	7	0.421153			0.00179271	1.79271
scf7180001238432	1348	6	0.422849			0.00179993	1.79993
scf7180001246789	1570	7	0.423567			0.00180298	1.80298
scf7180001246843	1570	7	0.423567			0.00180298	1.80298
scf7180001245139	1109	5	0.428314			0.00182319	1.82319
scf7180001238276	1108	5	0.4287			0.00182483	1.82483
scf7180001238802	1320	6	0.431818			0.00183811	1.83811
scf7180001238340	1538	7	0.43238			0.0018405	1.8405
scf7180001246908	1526	7	0.43578			0.00185497	1.85497
scf7180001238659	1295	6	0.440154			0.00187359	1.87359
scf7180001238834	1293	6	0.440835			0.00187649	1.87649
scf7180001238391	1068	5	0.444757			0.00189318	1.89318
scf7180001238319	1271	6	0.448466			0.00190897	1.90897
scf7180001238811	1058	5	0.44896			0.00191107	1.91107
scf7180001238893	1056	5	0.449811			0.00191469	1.91469
scf7180001246739	1055	5	0.450237			0.00191651	1.91651
scf7180001238540	1477	7	0.450237			0.00191651	1.91651
scf7180001246916	1894	9	0.451426			0.00192157	1.92157
scf7180001238151	1254	6	0.454545			0.00193485	1.93485
scf7180001238625	1252	6	0.455272			0.00193794	1.93794
scf7180001238879	1038	5	0.457611			0.0019479	1.9479
scf7180001238332	1242	6	0.458937			0.00195354	1.95354
scf7180001238816	1032	5	0.460271			0.00195922	1.95922
scf7180001238693	1233	6	0.462287			0.0019678	1.9678
scf7180001235277	1027	5	0.462512			0.00196876	1.96876
scf7180001238785	1225	6	0.465306			0.00198065	1.98065
scf7180001246722	1222	6	0.466448			0.00198551	1.98551
scf7180001238856	1010	5	0.470297			0.0020019	2.0019
scf7180001234694	1616	8	0.470297			0.0020019	2.0019
scf7180001246741	1210	6	0.471074			0.00200521	2.00521
scf7180001244732	1005	5	0.472637			0.00201186	2.01186
scf7180001238800	1199	6	0.475396			0.0020236	2.0236
scf7180001244600	1398	7	0.47568			0.00202481	2.02481
scf7180001238552	1188	6	0.479798			0.00204234	2.04234
scf7180001238650	1183	6	0.481826			0.00205097	2.05097
scf7180001238740	1177	6	0.484282			0.00206143	2.06143
scf7180001237166	779	4	0.487805			0.00207642	2.07642
scf7180001238757	1167	6	0.488432			0.00207909	2.07909
scf7180001238741	1159	6	0.491803			0.00209344	2.09344
scf7180001238359	1345	7	0.494424			0.0021046	2.1046
scf7180001238532	1151	6	0.495222			0.00210799	2.10799
scf7180001238406	1150	6	0.495652			0.00210983	2.10983
scf7180001238451	1150	6	0.495652			0.00210983	2.10983
scf7180001238445	1914	10	0.496343			0.00211276	2.11276
scf7180001238410	1337	7	0.497382			0.00211719	2.11719
scf7180001247036	1335	7	0.498127			0.00212036	2.12036
scf7180001238633	1334	7	0.498501			0.00212195	2.12195
scf7180001238603	1143	6	0.498688			0.00212275	2.12275
scf7180001238181	1524	8	0.498688			0.00212275	2.12275
scf7180001246631	1140	6	0.5			0.00212833	2.12833
scf7180001238363	1139	6	0.500439			0.0021302	2.1302
scf7180001238822	1138	6	0.500879			0.00213207	2.13207
scf7180001238145	2845	15	0.500879			0.00213207	2.13207
scf7180001247033	1513	8	0.502313			0.00213818	2.13818
scf7180001238683	1510	8	0.503311			0.00214243	2.14243
scf7180001236841	1320	7	0.503788			0.00214446	2.14446
scf7180001238772	1129	6	0.504872			0.00214907	2.14907
scf7180001246734	1315	7	0.505703			0.00215261	2.15261
scf7180001246811	1127	6	0.505768			0.00215288	2.15288
scf7180001238442	1123	6	0.507569			0.00216055	2.16055
scf7180001238548	1119	6	0.509383			0.00216827	2.16827
scf7180001238651	1115	6	0.511211			0.00217605	2.17605
scf7180001238645	1107	6	0.514905			0.00219178	2.19178
scf7180001238686	1656	9	0.516304			0.00219773	2.19773
scf7180001238618	1101	6	0.517711			0.00220372	2.20372
scf7180001246935	1454	8	0.522696			0.00222494	2.22494
scf7180001247066	1086	6	0.524862			0.00223416	2.23416
scf7180001238234	1445	8	0.525952			0.0022388	2.2388
scf7180001244184	1985	11	0.526448			0.00224091	2.24091
scf7180001238796	1260	7	0.527778			0.00224657	2.24657
scf7180001238661	1079	6	0.528267			0.00224866	2.24866
scf7180001238855	1078	6	0.528757			0.00225074	2.25074
scf7180001238905	1074	6	0.530726			0.00225912	2.25912
scf7180001247024	1071	6	0.532213			0.00226545	2.26545
scf7180001247003	1063	6	0.536218			0.0022825	2.2825
scf7180001238748	1061	6	0.537229			0.0022868	2.2868
scf7180001238433	1236	7	0.538026			0.0022902	2.2902
scf7180001238457	1059	6	0.538244			0.00229112	2.29112
scf7180001238691	1058	6	0.538752			0.00229329	2.29329
scf7180001238615	1229	7	0.54109			0.00230324	2.30324
scf7180001238808	1053	6	0.541311			0.00230418	2.30418
scf7180001238535	1051	6	0.542341			0.00230856	2.30856
scf7180001238793	1225	7	0.542857			0.00231076	2.31076
scf7180001238664	1048	6	0.543893			0.00231517	2.31517
scf7180001238780	1221	7	0.544636			0.00231833	2.31833
scf7180001238635	1046	6	0.544933			0.0023196	2.3196
scf7180001240133	1558	9	0.54878			0.00233597	2.33597
scf7180001238833	1038	6	0.549133			0.00233748	2.33748
scf7180001238727	1035	6	0.550725			0.00234425	2.34425
scf7180001246938	1031	6	0.552861			0.00235335	2.35335
scf7180001238648	1200	7	0.554167			0.0023589	2.3589
scf7180001239368	4108	24	0.555015			0.00236251	2.36251
scf7180001245827	1711	10	0.555231			0.00236343	2.36343
scf7180001238413	1197	7	0.555556			0.00236481	2.36481
scf7180001238673	1366	8	0.556369			0.00236828	2.36828
scf7180001238872	1021	6	0.558276			0.00237639	2.37639
scf7180001246738	1018	6	0.559921			0.0023834	2.3834
scf7180001246690	1014	6	0.56213			0.0023928	2.3928
scf7180001235237	1013	6	0.562685			0.00239516	2.39516
scf7180001238677	1350	8	0.562963			0.00239634	2.39634
scf7180001238446	1343	8	0.565897			0.00240884	2.40884
scf7180001238467	1175	7	0.565957			0.00240909	2.40909
scf7180001246793	1342	8	0.566319			0.00241063	2.41063
scf7180001238455	1341	8	0.566741			0.00241243	2.41243
scf7180001238709	1004	6	0.567729			0.00241663	2.41663
scf7180001246962	1002	6	0.568862			0.00242146	2.42146
scf7180001238361	1335	8	0.569288			0.00242327	2.42327
scf7180001238126	1167	7	0.569837			0.00242561	2.42561
scf7180001237635	486	3	0.58642			0.00249619	2.49619
scf7180001238169	1612	10	0.58933			0.00250858	2.50858
scf7180001246586	2091	13	0.590626			0.0025141	2.5141
scf7180001238146	2076	13	0.594894			0.00253226	2.53226
scf7180001238697	1270	8	0.598425			0.0025473	2.5473
scf7180001238443	1712	11	0.610397			0.00259826	2.59826
scf7180001247000	1079	7	0.616311			0.00262343	2.62343
scf7180001242997	1229	8	0.618389			0.00263227	2.63227
scf7180001238736	1069	7	0.622077			0.00264797	2.64797
scf7180001238465	1671	11	0.625374			0.00266201	2.66201
scf7180001238874	1058	7	0.628544			0.0026755	2.6755
scf7180001238415	1209	8	0.628619			0.00267582	2.67582
scf7180001238746	1207	8	0.62966			0.00268025	2.68025
scf7180001239088	1054	7	0.63093			0.00268566	2.68566
scf7180001238876	1052	7	0.632129			0.00269076	2.69076
scf7180001238272	1194	8	0.636516			0.00270944	2.70944
scf7180001238672	1192	8	0.637584			0.00271398	2.71398
scf7180001243936	1033	7	0.643756			0.00274025	2.74025
scf7180001238456	1468	10	0.647139			0.00275465	2.75465
scf7180001238861	1025	7	0.64878			0.00276164	2.76164
scf7180001243396	2046	14	0.650049			0.00276704	2.76704
scf7180001239509	1458	10	0.651578			0.00277355	2.77355
scf7180001238068	1742	12	0.65442			0.00278565	2.78565
scf7180001238338	1012	7	0.657115			0.00279712	2.79712
scf7180001238419	1443	10	0.658351			0.00280238	2.80238
scf7180001241371	1443	10	0.658351			0.00280238	2.80238
scf7180001238521	1586	11	0.65889			0.00280468	2.80468
scf7180001238829	1296	9	0.659722			0.00280822	2.80822
scf7180001238295	2015	14	0.66005			0.00280961	2.80961
scf7180001238411	1294	9	0.660742			0.00281256	2.81256
scf7180001238818	1149	8	0.661445			0.00281555	2.81555
scf7180001238703	1432	10	0.663408			0.00282391	2.82391
scf7180001238147	2278	16	0.667252			0.00284027	2.84027
scf7180001236427	1138	8	0.667838			0.00284276	2.84276
scf7180001238795	1138	8	0.667838			0.00284276	2.84276
scf7180001238604	1134	8	0.670194			0.00285279	2.85279
scf7180001238623	1134	8	0.670194			0.00285279	2.85279
scf7180001238739	1134	8	0.670194			0.00285279	2.85279
scf7180001238896	1133	8	0.670786			0.00285531	2.85531
scf7180001238554	1412	10	0.672805			0.0028639	2.8639
scf7180001238789	1128	8	0.673759			0.00286797	2.86797
scf7180001246968	1684	12	0.67696			0.00288159	2.88159
scf7180001238510	1400	10	0.678571			0.00288845	2.88845
scf7180001238342	1679	12	0.678976			0.00289017	2.89017
scf7180001238529	1118	8	0.679785			0.00289362	2.89362
scf7180001246834	1955	14	0.680307			0.00289584	2.89584
scf7180001238830	1256	9	0.680732			0.00289765	2.89765
scf7180001238654	1535	11	0.680782			0.00289786	2.89786
scf7180001238638	1114	8	0.682226			0.00290401	2.90401
scf7180001238556	1110	8	0.684685			0.00291447	2.91447
scf7180001238707	1108	8	0.685921			0.00291973	2.91973
scf7180001238341	1380	10	0.688406			0.00293031	2.93031
scf7180001238427	1518	11	0.688406			0.00293031	2.93031
scf7180001238550	1087	8	0.699172			0.00297614	2.97614
scf7180001238408	1625	12	0.701538			0.00298621	2.98621
scf7180001238426	1218	9	0.70197			0.00298805	2.98805
scf7180001238265	3923	29	0.702269			0.00298932	2.98932
scf7180001238192	1077	8	0.705664			0.00300377	3.00377
scf7180001238362	1613	12	0.706758			0.00300843	3.00843
scf7180001246920	1074	8	0.707635			0.00301217	3.01217
scf7180001246977	1073	8	0.708295			0.00301497	3.01497
scf7180001247049	1200	9	0.7125			0.00303287	3.03287
scf7180001235617	1062	8	0.715631			0.0030462	3.0462
scf7180001247013	1191	9	0.717884			0.00305579	3.05579
scf7180001238423	1322	10	0.718608			0.00305887	3.05887
scf7180001238414	1314	10	0.722983			0.0030775	3.0775
scf7180001246697	1707	13	0.723492			0.00307966	3.07966
scf7180001246998	1439	11	0.726199			0.00309119	3.09119
scf7180001239398	1045	8	0.727273			0.00309576	3.09576
scf7180001245220	1431	11	0.730259			0.00310847	3.10847
scf7180001246922	1430	11	0.730769			0.00311064	3.11064
scf7180001238333	1559	12	0.731238			0.00311264	3.11264
scf7180001238675	1295	10	0.733591			0.00312265	3.12265
scf7180001237112	1293	10	0.734725			0.00312748	3.12748
scf7180001238831	1033	8	0.735721			0.00313172	3.13172
scf7180001244875	3477	27	0.737705			0.00314016	3.14016
scf7180001242155	1026	8	0.740741			0.00315309	3.15309
scf7180001238630	1022	8	0.74364			0.00316543	3.16543
scf7180001246060	1022	8	0.74364			0.00316543	3.16543
scf7180001238260	2288	18	0.747378			0.00318134	3.18134
scf7180001246201	2887	23	0.756841			0.00322162	3.22162
scf7180001246813	1629	13	0.758134			0.00322712	3.22712
scf7180001238297	2130	17	0.758216			0.00322747	3.22747
scf7180001238449	1751	14	0.759566			0.00323322	3.23322
scf7180001246585	1876	15	0.759595			0.00323334	3.23334
scf7180001238565	1250	10	0.76			0.00323507	3.23507
scf7180001238696	1496	12	0.762032			0.00324372	3.24372
scf7180001238274	1864	15	0.764485			0.00325416	3.25416
scf7180001243422	1115	9	0.766816			0.00326408	3.26408
scf7180001246928	1486	12	0.76716			0.00326554	3.26554
scf7180001247001	1851	15	0.769854			0.00327701	3.27701
scf7180001247061	1229	10	0.772986			0.00329034	3.29034
scf7180001238388	1226	10	0.774878			0.00329839	3.29839
scf7180001246453	1585	13	0.77918			0.00331671	3.31671
scf7180001238631	1219	10	0.779327			0.00331734	3.31734
scf7180001238461	1704	14	0.780516			0.0033224	3.3224
scf7180001238733	1331	11	0.785124			0.00334201	3.34201
scf7180001238210	1811	15	0.786858			0.00334939	3.34939
scf7180001246969	1207	10	0.787075			0.00335032	3.35032
scf7180001238626	1444	12	0.789474			0.00336053	3.36053
scf7180001246897	1202	10	0.790349			0.00336425	3.36425
scf7180001238579	1442	12	0.790569			0.00336519	3.36519
scf7180001238428	1196	10	0.794314			0.00338113	3.38113
scf7180001238523	1315	11	0.794677			0.00338267	3.38267
scf7180001247025	1073	9	0.796831			0.00339184	3.39184
scf7180001246889	1189	10	0.798991			0.00340104	3.40104
scf7180001238608	1070	9	0.799065			0.00340135	3.40135
scf7180001238699	1064	9	0.803571			0.00342053	3.42053
scf7180001238155	1181	10	0.804403			0.00342407	3.42407
scf7180001238706	1294	11	0.807573			0.00343757	3.43757
scf7180001238813	1176	10	0.807823			0.00343863	3.43863
scf7180001238764	1174	10	0.809199			0.00344449	3.44449
scf7180001238611	1055	9	0.810427			0.00344971	3.44971
scf7180001238261	1171	10	0.811272			0.00345332	3.45332
scf7180001238348	1756	15	0.811503			0.0034543	3.4543
scf7180001247063	1170	10	0.811966			0.00345627	3.45627
scf7180001238734	1169	10	0.81266			0.00345922	3.45922
scf7180001239804	2452	21	0.813622			0.00346331	3.46331
scf7180001238339	1049	9	0.815062			0.00346945	3.46945
scf7180001238253	1859	16	0.817644			0.00348044	3.48044
scf7180001238546	1394	12	0.817791			0.00348106	3.48106
scf7180001238233	1624	14	0.818966			0.00348606	3.48606
scf7180001238199	3014	26	0.819509			0.00348838	3.48838
scf7180001246915	2544	22	0.821541			0.00349702	3.49702
scf7180001238412	1154	10	0.823224			0.00350419	3.50419
scf7180001238416	1383	12	0.824295			0.00350875	3.50875
scf7180001246791	1152	10	0.824653			0.00351027	3.51027
scf7180001246536	1035	9	0.826087			0.00351638	3.51638
scf7180001247035	1260	11	0.829365			0.00353033	3.53033
scf7180001238668	1368	12	0.833333			0.00354722	3.54722
scf7180001238906	1137	10	0.835532			0.00355658	3.55658
scf7180001245727	1818	16	0.836084			0.00355893	3.55893
scf7180001246503	1136	10	0.836268			0.00355971	3.55971
scf7180001238803	1363	12	0.83639			0.00356023	3.56023
scf7180001246917	1352	12	0.843195			0.0035892	3.5892
scf7180001238776	1012	9	0.844862			0.00359629	3.59629
scf7180001238695	1120	10	0.848214			0.00361056	3.61056
scf7180001238688	1231	11	0.848903			0.0036135	3.6135
scf7180001247050	1007	9	0.849057			0.00361415	3.61415
scf7180001238508	1005	9	0.850746			0.00362134	3.62134
scf7180001238533	1227	11	0.851671			0.00362528	3.62528
scf7180001246873	1783	16	0.852496			0.00362879	3.62879
scf7180001238738	1002	9	0.853293			0.00363218	3.63218
scf7180001247021	1446	13	0.85408			0.00363553	3.63553
scf7180001238628	1111	10	0.855086			0.00363981	3.63981
scf7180001247026	1222	11	0.855155			0.00364011	3.64011
scf7180001246670	1771	16	0.858272			0.00365338	3.65338
scf7180001247019	1103	10	0.861287			0.00366621	3.66621
scf7180001238134	1213	11	0.8615			0.00366712	3.66712
scf7180001238203	1981	18	0.8632			0.00367436	3.67436
scf7180001238685	1208	11	0.865066			0.0036823	3.6823
scf7180001244782	1316	12	0.866261			0.00368738	3.68738
scf7180001238352	1974	18	0.866261			0.00368738	3.68738
scf7180001238503	1315	12	0.86692			0.00369019	3.69019
scf7180001238888	1093	10	0.869167			0.00369975	3.69975
scf7180001246827	1092	10	0.869963			0.00370314	3.70314
scf7180001238614	1091	10	0.870761			0.00370654	3.70654
scf7180001238235	1741	16	0.873061			0.00371633	3.71633
scf7180001238809	1088	10	0.873162			0.00371676	3.71676
scf7180001238762	1087	10	0.873965			0.00372018	3.72018
scf7180001247039	1295	12	0.880309			0.00374718	3.74718
scf7180001247040	1079	10	0.880445			0.00374776	3.74776
scf7180001246930	1077	10	0.88208			0.00375472	3.75472
scf7180001238173	2140	20	0.88785			0.00377928	3.77928
scf7180001246997	1280	12	0.890625			0.00379109	3.79109
scf7180001238268	1487	14	0.894418			0.00380724	3.80724
scf7180001246950	1269	12	0.898345			0.00382395	3.82395
scf7180001245171	1153	11	0.906331			0.00385795	3.85795
scf7180001238817	1042	10	0.911708			0.00388084	3.88084
scf7180001238144	1354	13	0.912112			0.00388256	3.88256
scf7180001238267	1455	14	0.914089			0.00389097	3.89097
scf7180001238184	1451	14	0.916609			0.0039017	3.9017
scf7180001247027	1137	11	0.919085			0.00391224	3.91224
scf7180001238902	1136	11	0.919894			0.00391568	3.91568
scf7180001238183	1754	17	0.920753			0.00391934	3.91934
scf7180001246583	2570	25	0.924125			0.00393369	3.93369
scf7180001238308	1439	14	0.924253			0.00393424	3.93424
scf7180001246629	1847	18	0.925826			0.00394093	3.94093
scf7180001235224	1026	10	0.925926			0.00394136	3.94136
scf7180001238574	1231	12	0.926076			0.003942	3.942
scf7180001238520	1230	12	0.926829			0.0039452	3.9452
scf7180001238758	1127	11	0.92724			0.00394695	3.94695
scf7180001246931	1015	10	0.935961			0.00398407	3.98407
scf7180001236116	1514	15	0.941215			0.00400644	4.00644
scf7180001238526	1210	12	0.942149			0.00401041	4.01041
scf7180001238367	1610	16	0.944099			0.00401872	4.01872
scf7180001247037	1506	15	0.946215			0.00402772	4.02772
scf7180001246801	1104	11	0.946558			0.00402918	4.02918
scf7180001238164	1003	10	0.947159			0.00403174	4.03174
scf7180001238825	1002	10	0.948104			0.00403576	4.03576
scf7180001238835	1202	12	0.948419			0.0040371	4.0371
scf7180001238364	1300	13	0.95			0.00404383	4.04383
scf7180001238431	1700	17	0.95			0.00404383	4.04383
scf7180001246452	1296	13	0.952932			0.00405631	4.05631
scf7180001246765	1088	11	0.960478			0.00408843	4.08843
scf7180001238632	1185	12	0.962025			0.00409502	4.09502
scf7180001246630	1460	15	0.976027			0.00415462	4.15462
scf7180001238751	1067	11	0.979381			0.0041689	4.1689
scf7180001238313	1066	11	0.9803			0.00417281	4.17281
scf7180001247044	1255	13	0.984064			0.00418883	4.18883
scf7180001247041	1443	15	0.987526			0.00420357	4.20357
scf7180001238784	1055	11	0.990521			0.00421632	4.21632
scf7180001246359	5077	53	0.991727			0.00422145	4.22145
scf7180001246952	1436	15	0.99234			0.00422406	4.22406
scf7180001246839	1146	12	0.994764			0.00423438	4.23438
scf7180001238434	1525	16	0.996721			0.00424271	4.24271
scf7180001238557	1328	14	1.00151			0.00426308	4.26308
scf7180001246956	1328	14	1.00151			0.00426308	4.26308
scf7180001238294	1322	14	1.00605			0.00428242	4.28242
scf7180001246973	1412	15	1.00921			0.00429586	4.29586
scf7180001248587	5083	54	1.00925			0.00429602	4.29602
scf7180001246881	1308	14	1.01682			0.00432826	4.32826
scf7180001238306	1774	19	1.01747			0.00433105	4.33105
scf7180001247042	1396	15	1.02077			0.00434509	4.34509
scf7180001239567	1022	11	1.0225			0.00435246	4.35246
scf7180001237206	1020	11	1.02451			0.004361	4.361
scf7180001238826	1020	11	1.02451			0.004361	4.361
scf7180001238680	1112	12	1.02518			0.00436385	4.36385
scf7180001238609	1482	16	1.02564			0.00436581	4.36581
scf7180001238684	1293	14	1.02862			0.00437847	4.37847
scf7180001238116	1015	11	1.02956			0.00438248	4.38248
scf7180001238810	1106	12	1.03074			0.00438752	4.38752
scf7180001238231	1565	17	1.03195			0.00439266	4.39266
scf7180001238301	1375	15	1.03636			0.00441145	4.41145
scf7180001238903	1190	13	1.03782			0.00441763	4.41763
scf7180001238575	1373	15	1.03787			0.00441788	4.41788
scf7180001238185	1370	15	1.04015			0.00442755	4.42755
scf7180001238801	1187	13	1.04044			0.0044288	4.4288
scf7180001238769	1086	12	1.04972			0.00446832	4.46832
scf7180001238629	1083	12	1.05263			0.0044807	4.4807
scf7180001238403	1353	15	1.05322			0.00448318	4.48318
scf7180001246817	1622	18	1.05425			0.00448761	4.48761
scf7180001238200	2331	26	1.05963			0.00451049	4.51049
scf7180001238674	1434	16	1.05997			0.00451195	4.51195
scf7180001247016	1075	12	1.06047			0.00451405	4.51405
scf7180001239259	1164	13	1.061			0.00451631	4.51631
scf7180001238525	1338	15	1.06502			0.00453344	4.53344
scf7180001246905	1870	21	1.06684			0.0045412	4.5412
scf7180001234908	1246	14	1.06742			0.00454363	4.54363
scf7180001240082	1424	16	1.06742			0.00454363	4.54363
scf7180001238329	1507	17	1.07167			0.00456172	4.56172
scf7180001238509	1506	17	1.07238			0.00456475	4.56475
scf7180001238240	1240	14	1.07258			0.00456562	4.56562
scf7180001238121	3273	37	1.07394			0.0045714	4.5714
scf7180001235717	1415	16	1.0742			0.00457253	4.57253
scf7180001238097	9461	107	1.07441			0.00457341	4.57341
scf7180001238882	1057	12	1.07852			0.00459092	4.59092
scf7180001238463	1487	17	1.08608			0.00462308	4.62308
scf7180001246767	2623	30	1.08654			0.00462505	4.62505
scf7180001238310	1743	20	1.09007			0.00464008	4.64008
scf7180001238290	1829	21	1.09076			0.004643	4.643
scf7180001238665	1045	12	1.09091			0.00464363	4.64363
scf7180001238701	1304	15	1.09279			0.00465165	4.65165
scf7180001238878	1036	12	1.10039			0.00468398	4.68398
scf7180001241947	1035	12	1.10145			0.0046885	4.6885
scf7180001238652	1377	16	1.10385			0.00469872	4.69872
scf7180001238704	1030	12	1.1068			0.00471126	4.71126
scf7180001238775	1029	12	1.10787			0.00471584	4.71584
scf7180001243169	1283	15	1.11068			0.00472778	4.72778
scf7180001238787	1111	13	1.11161			0.00473176	4.73176
scf7180001238743	1109	13	1.11362			0.00474029	4.74029
scf7180001238021	1106	13	1.11664			0.00475315	4.75315
scf7180001238452	1701	20	1.11699			0.00475465	4.75465
scf7180001246447	1104	13	1.11866			0.00476176	4.76176
scf7180001238839	1017	12	1.12094			0.00477148	4.77148
scf7180001238873	1015	12	1.12315			0.00478089	4.78089
scf7180001238899	1015	12	1.12315			0.00478089	4.78089
scf7180001238266	1522	18	1.12352			0.00478246	4.78246
scf7180001238568	1177	14	1.12999			0.00481	4.81
scf7180001238299	1258	15	1.13275			0.00482174	4.82174
scf7180001238761	1173	14	1.13384			0.0048264	4.8264
scf7180001246863	2420	29	1.13843			0.00484591	4.84591
scf7180001239658	1580	19	1.14241			0.00486284	4.86284
scf7180001241098	1412	17	1.14377			0.00486864	4.86864
scf7180001238291	1244	15	1.1455			0.004876	4.876
scf7180001246882	1161	14	1.14556			0.00487628	4.87628
scf7180001246994	1401	17	1.15275			0.00490686	4.90686
scf7180001246919	1315	16	1.15589			0.00492025	4.92025
scf7180001238355	1721	21	1.15921			0.00493437	4.93437
scf7180001238563	1388	17	1.16354			0.00495282	4.95282
scf7180001242395	1061	13	1.164			0.00495474	4.95474
scf7180001244526	1224	15	1.16422			0.00495568	4.95568
scf7180001238438	1468	18	1.16485			0.00495838	4.95838
scf7180001240920	1386	17	1.16522			0.00495997	4.95997
scf7180001246849	1386	17	1.16522			0.00495997	4.95997
scf7180001238791	1141	14	1.16564			0.00496176	4.96176
scf7180001244599	4073	50	1.16622			0.00496419	4.96419
scf7180001247012	1221	15	1.16708			0.00496785	4.96785
scf7180001238278	2521	31	1.16819			0.00497258	4.97258
scf7180001247064	1300	16	1.16923			0.00497702	4.97702
scf7180001246842	1950	24	1.16923			0.00497702	4.97702
scf7180001240653	1299	16	1.17013			0.00498086	4.98086
scf7180001237919	4545	56	1.17052			0.0049825	4.9825
scf7180001246992	1704	21	1.17077			0.0049836	4.9836
scf7180001238464	1134	14	1.17284			0.00499239	4.99239
scf7180001246861	1534	19	1.17666			0.00500866	5.00866
scf7180001238421	1128	14	1.17908			0.00501894	5.01894
scf7180001238642	1125	14	1.18222			0.00503232	5.03232
scf7180001245932	1042	13	1.18522			0.00504509	5.04509
scf7180001238429	1118	14	1.18962			0.00506383	5.06383
scf7180001240799	1117	14	1.19069			0.00506837	5.06837
scf7180001238756	1035	13	1.19324			0.00507921	5.07921
scf7180001246985	1035	13	1.19324			0.00507921	5.07921
scf7180001237598	1193	15	1.19447			0.00508445	5.08445
scf7180001238171	1740	22	1.20115			0.00511289	5.11289
scf7180001238305	1812	23	1.20585			0.0051329	5.1329
scf7180001246584	2678	34	1.20612			0.00513407	5.13407
scf7180001246812	1574	20	1.20712			0.00513829	5.13829
scf7180001246988	1179	15	1.20865			0.00514482	5.14482
scf7180001246759	1096	14	1.2135			0.00516548	5.16548
scf7180001239825	1252	16	1.21406			0.00516784	5.16784
scf7180001246947	1252	16	1.21406			0.00516784	5.16784
scf7180001245002	17796	228	1.21713			0.0051809	5.1809
scf7180001247020	1169	15	1.21899			0.00518883	5.18883
scf7180001238624	1478	19	1.22124			0.00519843	5.19843
scf7180001241782	1161	15	1.22739			0.00522459	5.22459
scf7180001239728	1004	13	1.23008			0.00523604	5.23604
scf7180001238640	1158	15	1.23057			0.00523812	5.23812
scf7180001241154	1620	21	1.23148			0.005242	5.242
scf7180001247018	1465	19	1.23208			0.00524456	5.24456
scf7180001238346	1076	14	1.23606			0.00526149	5.26149
scf7180001247030	1072	14	1.24067			0.00528112	5.28112
scf7180001238765	1068	14	1.24532			0.0053009	5.3009
scf7180001246851	1068	14	1.24532			0.0053009	5.3009
scf7180001238262	1678	22	1.24553			0.00530181	5.30181
scf7180001247008	1678	22	1.24553			0.00530181	5.30181
scf7180001238135	2968	39	1.24832			0.00531366	5.31366
scf7180001243935	1216	16	1.25			0.00532083	5.32083
scf7180001246727	1215	16	1.25103			0.00532521	5.32521
scf7180001247031	1366	18	1.25183			0.00532862	5.32862
scf7180001246574	1745	23	1.25215			0.00532998	5.32998
scf7180001246771	1365	18	1.25275			0.00533253	5.33253
scf7180001248324	1211	16	1.25516			0.0053428	5.3428
scf7180001238505	1585	21	1.25868			0.00535776	5.35776
scf7180001238256	1500	20	1.26667			0.00539178	5.39178
scf7180001246894	1650	22	1.26667			0.00539178	5.39178
scf7180001246815	1274	17	1.26766			0.00539601	5.39601
scf7180001247022	1048	14	1.26908			0.00540207	5.40207
scf7180001246959	1346	18	1.27043			0.0054078	5.4078
scf7180001247322	3357	45	1.27346			0.00542069	5.42069
scf7180001238115	1490	20	1.27517			0.00542796	5.42796
scf7180001238201	1935	26	1.27649			0.00543357	5.43357
scf7180001246764	1636	22	1.27751			0.00543792	5.43792
scf7180001238480	1412	19	1.27833			0.00544142	5.44142
scf7180001238518	1412	19	1.27833			0.00544142	5.44142
scf7180001238560	1111	15	1.28263			0.00545972	5.45972
scf7180001238454	1257	17	1.28481			0.00546899	5.46899
scf7180001246941	1697	23	1.28757			0.00548074	5.48074
scf7180001238124	1032	14	1.28876			0.00548582	5.48582
scf7180001238804	1246	17	1.29615			0.00551727	5.51727
scf7180001246766	1019	14	1.3052			0.0055558	5.5558
scf7180001247065	1014	14	1.31164			0.0055832	5.5832
scf7180001246893	2163	30	1.31761			0.00560864	5.60864
scf7180001238114	3240	45	1.31944			0.00561643	5.61643
scf7180001238553	1007	14	1.32075			0.00562201	5.62201
scf7180001238805	1363	19	1.32428			0.00563704	5.63704
scf7180001238092	1501	21	1.32911			0.00565759	5.65759
scf7180001247057	1212	17	1.33251			0.00567204	5.67204
scf7180001243010	1496	21	1.33356			0.0056765	5.6765
scf7180001238405	1491	21	1.33803			0.00569554	5.69554
scf7180001238612	1061	15	1.34307			0.00571701	5.71701
scf7180001238307	1554	22	1.34492			0.00572486	5.72486
scf7180001238564	1130	16	1.34513			0.00572578	5.72578
scf7180001238279	1270	18	1.34646			0.00573142	5.73142
scf7180001240106	1056	15	1.34943			0.00574408	5.74408
scf7180001238182	1125	16	1.35111			0.00575123	5.75123
scf7180001239087	1687	24	1.35151			0.00575293	5.75293
scf7180001238524	1263	18	1.35392			0.00576318	5.76318
scf7180001238356	1536	22	1.36068			0.00579195	5.79195
scf7180001238468	1256	18	1.36146			0.0057953	5.7953
scf7180001234872	1392	20	1.36494			0.0058101	5.8101
scf7180001238163	1599	23	1.36648			0.00581664	5.81664
scf7180001238689	1112	16	1.36691			0.00581846	5.81846
scf7180001237711	1246	18	1.37239			0.00584181	5.84181
scf7180001241344	1450	21	1.37586			0.00585658	5.85658
scf7180001238303	1519	22	1.37591			0.00585677	5.85677
scf7180001246553	1519	22	1.37591			0.00585677	5.85677
scf7180001238368	1242	18	1.37681			0.00586063	5.86063
scf7180001246790	1102	16	1.37931			0.00587126	5.87126
scf7180001238044	1032	15	1.38081			0.00587766	5.87766
scf7180001246896	1029	15	1.38484			0.0058948	5.8948
scf7180001238622	1024	15	1.3916			0.00592358	5.92358
scf7180001238400	1091	16	1.39322			0.00593046	5.93046
scf7180001235633	1294	19	1.3949			0.00593762	5.93762
scf7180001238616	1156	17	1.39706			0.00594681	5.94681
scf7180001238788	1019	15	1.39843			0.00595265	5.95265
scf7180001246799	1221	18	1.40049			0.00596142	5.96142
scf7180001238257	2035	30	1.40049			0.00596142	5.96142
scf7180001246185	1626	24	1.40221			0.00596876	5.96876
scf7180001245295	1282	19	1.40796			0.0059932	5.9932
scf7180001238682	1012	15	1.4081			0.00599382	5.99382
scf7180001238353	1479	22	1.41312			0.00601517	6.01517
scf7180001246709	1142	17	1.41419			0.00601971	6.01971
scf7180001241210	1007	15	1.41509			0.00602358	6.02358
scf7180001246918	1131	17	1.42794			0.00607826	6.07826
scf7180001238573	1458	22	1.43347			0.0061018	6.1018
scf7180001248358	1187	18	1.44061			0.00613218	6.13218
scf7180001246958	1055	16	1.44076			0.00613283	6.13283
scf7180001246949	1120	17	1.44196			0.00613796	6.13796
scf7180001244056	1053	16	1.44349			0.00614447	6.14447
scf7180001238778	1112	17	1.45234			0.00618212	6.18212
scf7180001238304	2151	33	1.45746			0.00620393	6.20393
scf7180001238298	6506	100	1.46019			0.00621554	6.21554
scf7180001238091	1171	18	1.46029			0.00621597	6.21597
scf7180001238030	4162	64	1.46084			0.00621829	6.21829
scf7180001238555	1103	17	1.46419			0.00623256	6.23256
scf7180001247052	1296	20	1.46605			0.00624048	6.24048
scf7180001247015	1424	22	1.4677			0.00624749	6.24749
scf7180001238470	1552	24	1.46907			0.00625335	6.25335
scf7180001246707	1163	18	1.47034			0.00625873	6.25873
scf7180001246937	1160	18	1.47414			0.00627491	6.27491
scf7180001246858	1351	21	1.47668			0.00628575	6.28575
scf7180001246634	1157	18	1.47796			0.00629118	6.29118
scf7180001235005	2180	34	1.48165			0.00630689	6.30689
scf7180001238398	1474	23	1.48236			0.00630991	6.30991
scf7180001238216	1919	30	1.48515			0.00632178	6.32178
scf7180001238366	1466	23	1.49045			0.00634435	6.34435
scf7180001238213	1143	18	1.49606			0.00636824	6.36824
scf7180001238437	1394	22	1.49928			0.00638194	6.38194
scf7180001240269	1009	16	1.50644			0.00641242	6.41242
scf7180001238336	1383	22	1.51121			0.0064327	6.4327
scf7180001238647	1257	20	1.51154			0.0064341	6.4341
scf7180001246681	1506	24	1.51394			0.00644435	6.44435
scf7180001237444	1129	18	1.51461			0.00644721	6.44721
scf7180001246864	1064	17	1.51786			0.00646101	6.46101
scf7180001240779	1000	16	1.52			0.00647013	6.47013
scf7180001247023	1125	18	1.52			0.00647013	6.47013
scf7180001238637	1187	19	1.52064			0.00647286	6.47286
scf7180001246904	2060	33	1.52184			0.00647798	6.47798
scf7180001241680	9353	150	1.52358			0.00648535	6.48535
scf7180001238360	1119	18	1.52815			0.00650482	6.50482
scf7180001246635	1118	18	1.52952			0.00651064	6.51064
scf7180001243277	1055	17	1.53081			0.00651613	6.51613
scf7180001238512	1236	20	1.53722			0.00654342	6.54342
scf7180001238250	1792	29	1.53739			0.00654415	6.54415
scf7180001238273	1606	26	1.53798			0.00654668	6.54668
scf7180001242168	1173	19	1.53879			0.00655011	6.55011
scf7180001238501	1048	17	1.54103			0.00655965	6.55965
scf7180001238229	1356	22	1.5413			0.00656079	6.56079
scf7180001246841	1417	23	1.54199			0.00656374	6.56374
scf7180001246961	1417	23	1.54199			0.00656374	6.56374
scf7180001246636	1966	32	1.54629			0.00658203	6.58203
scf7180001246983	1104	18	1.54891			0.0065932	6.5932
scf7180001238335	1958	32	1.5526			0.00660892	6.60892
scf7180001246809	1896	31	1.55327			0.00661175	6.61175
scf7180001238815	1344	22	1.55506			0.00661937	6.61937
scf7180001238514	1338	22	1.56203			0.00664905	6.64905
scf7180001238602	1273	21	1.56716			0.00667089	6.67089
scf7180001237946	1391	23	1.57081			0.00668642	6.68642
scf7180001238141	2599	43	1.57176			0.00669045	6.69045
scf7180001238099	1148	19	1.5723			0.00669275	6.69275
scf7180001238441	1388	23	1.57421			0.00670087	6.70087
scf7180001246535	1083	18	1.57895			0.00672105	6.72105
scf7180001246717	1203	20	1.57938			0.00672291	6.72291
scf7180001238239	1261	21	1.58208			0.00673438	6.73438
scf7180001235601	1260	21	1.58333			0.00673972	6.73972
scf7180001246819	2211	37	1.58978			0.00676715	6.76715
scf7180001238002	5073	85	1.59176			0.00677559	6.77559
scf7180001238790	1313	22	1.59177			0.00677565	6.77565
scf7180001241160	2267	38	1.59241			0.00677837	6.77837
scf7180001238396	1072	18	1.59515			0.00679002	6.79002
scf7180001234603	1131	19	1.59593			0.00679335	6.79335
scf7180001234613	1249	21	1.59728			0.00679908	6.79908
scf7180001238162	1129	19	1.59876			0.00680539	6.80539
scf7180001238344	1246	21	1.60112			0.00681545	6.81545
scf7180001238667	1006	17	1.60537			0.00683351	6.83351
scf7180001245757	1594	27	1.60916			0.00684965	6.84965
scf7180001241875	3598	61	1.61062			0.00685586	6.85586
scf7180001238351	1940	33	1.61598			0.00687868	6.87868
scf7180001238069	1234	21	1.61669			0.00688172	6.88172
scf7180001246322	1579	27	1.62445			0.00691472	6.91472
scf7180001246461	1403	24	1.62509			0.00691746	6.91746
scf7180001238439	1460	25	1.62671			0.00692437	6.92437
scf7180001238328	1398	24	1.6309			0.0069422	6.9422
scf7180001246876	1733	30	1.64455			0.00700029	7.00029
scf7180001246529	1270	22	1.64567			0.00700506	7.00506
scf7180001238112	2129	37	1.65101			0.0070278	7.0278
scf7180001246638	1838	32	1.65397			0.0070404	7.0404
scf7180001238309	1147	20	1.6565			0.00705115	7.05115
scf7180001238820	1145	20	1.65939			0.00706346	7.06346
scf7180001245525	1029	18	1.66181			0.00707376	7.07376
scf7180001235890	1196	21	1.66806			0.00710037	7.10037
scf7180001238067	2160	38	1.6713			0.00711415	7.11415
scf7180001235748	1132	20	1.67845			0.00714458	7.14458
scf7180001247005	1017	18	1.68142			0.00715722	7.15722
scf7180001238254	1469	26	1.68142			0.00715722	7.15722
scf7180001246744	3156	56	1.68568			0.00717537	7.17537
scf7180001238149	1122	20	1.6934			0.00720826	7.20826
scf7180001238792	1009	18	1.69475			0.00721397	7.21397
scf7180001247054	1233	22	1.69505			0.00721527	7.21527
scf7180001247258	75368	1350	1.70165			0.00724336	7.24336
scf7180001246879	1003	18	1.70489			0.00725713	7.25713
scf7180001246820	1446	26	1.70816			0.00727107	7.27107
scf7180001243689	1112	20	1.70863			0.00727308	7.27308
scf7180001246883	1443	26	1.71171			0.00728618	7.28618
scf7180001246673	1048	19	1.72233			0.00733137	7.33137
scf7180001238819	1100	20	1.72727			0.00735242	7.35242
scf7180001238347	1536	28	1.73177			0.00737157	7.37157
scf7180001238679	1096	20	1.73358			0.00737926	7.37926
scf7180001238101	3334	61	1.73815			0.00739873	7.39873
scf7180001238138	3435	63	1.74236			0.00741664	7.41664
scf7180001238658	1362	25	1.74376			0.0074226	7.4226
scf7180001238424	1305	24	1.74713			0.00743693	7.43693
scf7180001244961	1300	24	1.75385			0.00746554	7.46554
scf7180001246706	1190	22	1.7563			0.00747599	7.47599
scf7180001246981	1080	20	1.75926			0.00748858	7.48858
scf7180001238241	1124	21	1.77491			0.0075552	7.5552
scf7180001246940	1388	26	1.77954			0.0075749	7.5749
scf7180001238226	1066	20	1.78236			0.00758693	7.58693
scf7180001247038	1225	23	1.78367			0.0075925	7.5925
scf7180001244201	1648	31	1.78701			0.00760672	7.60672
scf7180001243584	1116	21	1.78763			0.00760936	7.60936
scf7180001238393	1805	34	1.78947			0.00761719	7.61719
scf7180001240485	1059	20	1.79415			0.00763708	7.63708
scf7180001238420	1376	26	1.79506			0.00764096	7.64096
scf7180001246823	1375	26	1.79636			0.00764652	7.64652
scf7180001247004	1269	24	1.79669			0.00764791	7.64791
scf7180001238823	1110	21	1.7973			0.00765049	7.65049
scf7180001238350	1055	20	1.80095			0.00766603	7.66603
scf7180001238137	3268	62	1.80233			0.0076719	7.6719
scf7180001247007	1000	19	1.805			0.00768328	7.68328
scf7180001238458	1210	23	1.80579			0.00768662	7.68662
scf7180001238401	1152	22	1.81424			0.0077226	7.7226
scf7180001238567	1148	22	1.82056			0.0077495	7.7495
scf7180001238093	1198	23	1.82387			0.00776362	7.76362
scf7180001238655	1457	28	1.82567			0.00777126	7.77126
scf7180001238562	1456	28	1.82692			0.0077766	7.7766
scf7180001246875	1560	30	1.82692			0.0077766	7.7766
scf7180001238549	1039	20	1.82868			0.00778408	7.78408
scf7180001246885	1193	23	1.83152			0.00779616	7.79616
scf7180001236275	1186	23	1.84233			0.00784217	7.84217
scf7180001247034	1391	27	1.844			0.00784928	7.84928
scf7180001246855	1077	21	1.85237			0.00788491	7.88491
scf7180001238634	1025	20	1.85366			0.0078904	7.8904
scf7180001238365	1433	28	1.85625			0.00790142	7.90142
scf7180001246648	4184	82	1.86185			0.00792529	7.92529
scf7180001247331	3459	68	1.86759			0.00794971	7.94971
scf7180001238777	1016	20	1.87008			0.0079603	7.9603
scf7180001246424	7704	152	1.87435			0.00797848	7.97848
scf7180001238768	1063	21	1.87676			0.00798876	7.98876
scf7180001238205	1062	21	1.87853			0.00799628	7.99628
scf7180001238502	1259	25	1.88642			0.00802985	8.02985
scf7180001248905	501	10	1.89621			0.00807152	8.07152
scf7180001246800	1495	30	1.90635			0.00811471	8.11471
scf7180001238043	2441	49	1.90701			0.00811748	8.11748
scf7180001246912	1045	21	1.90909			0.00812636	8.12636
scf7180001246719	1442	29	1.91054			0.00813253	8.13253
scf7180001238179	1637	33	1.91509			0.00815189	8.15189
scf7180001238504	1388	28	1.91643			0.00815759	8.15759
scf7180001241713	2131	43	1.91694			0.00815977	8.15977
scf7180001246777	1387	28	1.91781			0.00816347	8.16347
scf7180001246571	1582	32	1.92162			0.00817969	8.17969
scf7180001238394	1235	25	1.92308			0.00818589	8.18589
scf7180001238190	1775	36	1.92676			0.00820157	8.20157
scf7180001239701	11725	239	1.93646			0.00824286	8.24286
scf7180001246698	1618	33	1.93758			0.00824762	8.24762
scf7180001238154	1076	22	1.94238			0.00826806	8.26806
scf7180001246874	1024	21	1.94824			0.00829301	8.29301
scf7180001246964	1216	25	1.95312			0.0083138	8.3138
scf7180001246278	1069	22	1.9551			0.0083222	8.3222
scf7180001246776	1116	23	1.95789			0.00833406	8.33406
scf7180001242871	1016	21	1.96358			0.00835831	8.35831
scf7180001238211	2264	47	1.97217			0.00839488	8.39488
scf7180001246600	4901	102	1.97715			0.00841606	8.41606
scf7180001246733	1196	25	1.98579			0.00845283	8.45283
scf7180001246721	1148	24	1.98606			0.008454	8.454
scf7180001242825	1146	24	1.98953			0.00846876	8.46876
scf7180001234695	476	10	1.9958			0.00849545	8.49545
scf7180001246613	1899	40	2.00105			0.00851781	8.51781
scf7180001246986	1090	23	2.00459			0.00853286	8.53286
scf7180001247521	12779	270	2.0072			0.00854398	8.54398
scf7180001238264	2878	61	2.01355			0.00857101	8.57101
scf7180001238178	2119	45	2.01746			0.00858766	8.58766
scf7180001235841	1081	23	2.02128			0.0086039	8.6039
scf7180001246770	1080	23	2.02315			0.00861186	8.61186
scf7180001246742	1077	23	2.02878			0.00863585	8.63585
scf7180001246747	1635	35	2.03364			0.00865652	8.65652
scf7180001243944	4624	99	2.03395			0.00865786	8.65786
scf7180001245714	1397	30	2.04009			0.00868396	8.68396
scf7180001238572	1676	36	2.04057			0.00868604	8.68604
scf7180001238300	1396	30	2.04155			0.00869018	8.69018
scf7180001238462	1064	23	2.05357			0.00874137	8.74137
scf7180001246884	1803	39	2.05491			0.00874706	8.74706
scf7180001246856	1292	28	2.05882			0.00876372	8.76372
scf7180001241461	1244	27	2.0619			0.00877681	8.77681
scf7180001238296	1839	40	2.06634			0.00879572	8.79572
scf7180001246906	1787	39	2.07331			0.00882537	8.82537
scf7180001246877	1599	35	2.07942			0.00885141	8.85141
scf7180001238259	1728	38	2.08912			0.00889269	8.89269
scf7180001246716	1257	28	2.11615			0.00900774	9.00774
scf7180001238042	2333	52	2.11745			0.00901326	9.01326
scf7180001246336	1208	27	2.12334			0.00903837	9.03837
scf7180001246816	1116	25	2.12814			0.00905876	9.05876
scf7180001246951	1071	24	2.12885			0.00906181	9.06181
scf7180001236200	1024	23	2.13379			0.00908283	9.08283
scf7180001238186	2132	48	2.13884			0.00910431	9.10431
scf7180001242039	1685	38	2.14243			0.00911962	9.11962
scf7180001235035	1064	24	2.14286			0.00912143	9.12143
scf7180001246718	2170	49	2.14516			0.00913123	9.13123
scf7180001238110	1014	23	2.15483			0.0091724	9.1724
scf7180001238627	1013	23	2.15696			0.00918145	9.18145
scf7180001236619	1306	30	2.18224			0.00928905	9.28905
scf7180001246768	1001	23	2.18282			0.00929152	9.29152
scf7180001234826	2611	60	2.18307			0.00929261	9.29261
scf7180001246965	1044	24	2.18391			0.00929617	9.29617
scf7180001241492	1259	29	2.18824			0.00931463	9.31463
scf7180001246934	1128	26	2.18972			0.00932089	9.32089
scf7180001238047	3982	92	2.19488			0.00934286	9.34286
scf7180001246654	1642	38	2.19854			0.00935844	9.35844
scf7180001246512	1166	27	2.19983			0.00936393	9.36393
scf7180001240565	1031	24	2.21145			0.00941338	9.41338
scf7180001237969	4843	113	2.2166			0.00943533	9.43533
scf7180001238744	1197	28	2.22222			0.00945926	9.45926
scf7180001242562	1367	32	2.22385			0.00946618	9.46618
scf7180001238204	2476	58	2.22536			0.00947263	9.47263
scf7180001246748	1066	25	2.22795			0.00948366	9.48366
scf7180001241984	1275	30	2.23529			0.0095149	9.5149
scf7180001246095	1231	29	2.23802			0.00952649	9.52649
scf7180001246572	1057	25	2.24693			0.00956441	9.56441
scf7180001246514	2489	59	2.25191			0.00958562	9.58562
scf7180001238003	4048	96	2.25296			0.00959012	9.59012
scf7180001238062	2773	66	2.26109			0.0096247	9.6247
scf7180001246582	1677	40	2.26595			0.0096454	9.6454
scf7180001246960	1341	32	2.26696			0.00964971	9.64971
scf7180001246680	2384	57	2.27139			0.00966856	9.66856
scf7180001246995	1211	29	2.27498			0.00968383	9.68383
scf7180001246587	4381	105	2.27688			0.00969191	9.69191
scf7180001241905	1001	24	2.27772			0.0096955	9.6955
scf7180001245646	1333	32	2.28057			0.00970762	9.70762
scf7180001247773	22276	535	2.2816			0.00971202	9.71202
scf7180001246504	6620	159	2.28172			0.00971253	9.71253
scf7180001246837	1247	30	2.28549			0.00972855	9.72855
scf7180001238206	1121	27	2.28814			0.00973983	9.73983
scf7180001238292	1328	32	2.28916			0.00974417	9.74417
scf7180001246750	1493	36	2.29069			0.0097507	9.7507
scf7180001246669	3110	75	2.291			0.00975201	9.75201
scf7180001238081	7213	174	2.2917			0.00975498	9.75498
scf7180001238263	1118	27	2.29428			0.00976596	9.76596
scf7180001246688	1322	32	2.29955			0.0097884	9.7884
scf7180001238029	4087	99	2.3012			0.00979543	9.79543
scf7180001238302	1192	29	2.31124			0.00983818	9.83818
scf7180001243107	8003	195	2.31476			0.00985315	9.85315
scf7180001245599	1269	31	2.32072			0.00987855	9.87855
scf7180001246691	1145	28	2.32314			0.00988885	9.88885
scf7180001236369	17620	432	2.32917			0.0099145	9.9145
scf7180001234710	1017	25	2.3353			0.00994059	9.94059
scf7180001238407	1139	28	2.33538			0.00994094	9.94094
scf7180001246715	1947	48	2.34206			0.00996939	9.96939
scf7180001246802	1297	32	2.34387			0.00997707	9.97707
scf7180001236547	1331	33	2.35537			0.010026	10.026
scf7180001247028	1082	27	2.37061			0.0100909	10.0909
scf7180001238460	1000	25	2.375			0.0101096	10.1096
scf7180001238507	1360	34	2.375			0.0101096	10.1096
scf7180001235498	1398	35	2.3784			0.010124	10.124
scf7180001246523	1278	32	2.37872			0.0101254	10.1254
scf7180001246933	1117	28	2.38138			0.0101367	10.1367
scf7180001238345	1037	26	2.38187			0.0101388	10.1388
scf7180001240105	1230	31	2.39431			0.0101918	10.1918
scf7180001246848	1942	49	2.39701			0.0102033	10.2033
scf7180001246944	1300	33	2.41154			0.0102651	10.2651
scf7180001238541	1181	30	2.41321			0.0102722	10.2722
scf7180001238853	1178	30	2.41935			0.0102984	10.2984
scf7180001246824	1020	26	2.42157			0.0103078	10.3078
scf7180001242726	1322	34	2.44327			0.0104002	10.4002
scf7180001246867	2290	59	2.4476			0.0104186	10.4186
scf7180001246869	1656	43	2.46679			0.0105003	10.5003
scf7180001237650	1078	28	2.46753			0.0105035	10.5035
scf7180001238409	1232	32	2.46753			0.0105035	10.5035
scf7180001240916	2809	73	2.46885			0.0105091	10.5091
scf7180001246980	1000	26	2.47			0.010514	10.514
scf7180001246909	1076	28	2.47212			0.010523	10.523
scf7180001246525	4326	113	2.48151			0.0105629	10.5629
scf7180001234595	533	14	2.49531			0.0106217	10.6217
scf7180001246859	1331	35	2.49812			0.0106337	10.6337
scf7180001246836	1483	39	2.49831			0.0106345	10.6345
scf7180001246945	1102	29	2.5			0.0106417	10.6417
scf7180001237804	1328	35	2.50377			0.0106577	10.6577
scf7180001246872	1441	38	2.5052			0.0106638	10.6638
scf7180001246865	1213	32	2.50618			0.010668	10.668
scf7180001245246	1175	31	2.50638			0.0106688	10.6688
scf7180001238271	1061	28	2.50707			0.0106718	10.6718
scf7180001241750	1019	27	2.51717			0.0107148	10.7148
scf7180001238311	1128	30	2.5266			0.0107549	10.7549
scf7180001245668	1015	27	2.52709			0.010757	10.757
scf7180001246838	1163	31	2.53224			0.0107789	10.7789
scf7180001246696	1946	52	2.53854			0.0108057	10.8057
scf7180001238544	1085	29	2.53917			0.0108084	10.8084
scf7180001246979	1042	28	2.55278			0.0108663	10.8663
scf7180001246298	1634	44	2.55814			0.0108891	10.8891
scf7180001235820	1039	28	2.56015			0.0108977	10.8977
scf7180001238061	1335	36	2.5618			0.0109047	10.9047
scf7180001238402	1252	34	2.57987			0.0109817	10.9817
scf7180001235558	1174	32	2.58944			0.0110224	11.0224
scf7180001246814	1906	52	2.59182			0.0110325	11.0325
scf7180001242958	1096	30	2.60036			0.0110689	11.0689
scf7180001246921	1167	32	2.60497			0.0110885	11.0885
scf7180001236113	1493	41	2.60884			0.011105	11.105
scf7180001243000	1700	47	2.62647			0.01118	11.18
scf7180001240391	1841	51	2.63172			0.0112024	11.2024
scf7180001246754	1154	32	2.63432			0.0112134	11.2134
scf7180001246682	2812	78	2.63514			0.0112169	11.2169
scf7180001238270	2162	60	2.63645			0.0112225	11.2225
scf7180001237377	1657	46	2.6373			0.0112261	11.2261
scf7180001246910	1365	38	2.64469			0.0112576	11.2576
scf7180001240312	1074	30	2.65363			0.0112956	11.2956
scf7180001246708	1064	30	2.67857			0.0114018	11.4018
scf7180001238912	19564	553	2.68529			0.0114304	11.4304
scf7180001246926	1905	54	2.69291			0.0114628	11.4628
scf7180001236538	9233	262	2.69577			0.011475	11.475
scf7180001234617	1159	33	2.70492			0.0115139	11.5139
scf7180001246011	1123	32	2.70703			0.0115229	11.5229
scf7180001238537	1015	29	2.71429			0.0115538	11.5538
scf7180001246702	2588	74	2.71638			0.0115627	11.5627
scf7180001238469	1154	33	2.71664			0.0115638	11.5638
scf7180001236049	1810	52	2.72928			0.0116176	11.6176
scf7180001238559	1217	35	2.73213			0.0116298	11.6298
scf7180001246274	3667	106	2.74611			0.0116893	11.6893
scf7180001244740	2139	62	2.75362			0.0117213	11.7213
scf7180001246788	1544	45	2.76878			0.0117858	11.7858
scf7180001242048	1577	46	2.77108			0.0117956	11.7956
scf7180001238447	1061	31	2.77568			0.0118152	11.8152
scf7180001247032	1297	38	2.78335			0.0118478	11.8478
scf7180001238194	1361	40	2.79206			0.0118849	11.8849
scf7180001246990	1189	35	2.79647			0.0119036	11.9036
scf7180001238417	1188	35	2.79882			0.0119136	11.9136
scf7180001246591	2941	87	2.81027			0.0119624	11.9624
scf7180001240667	1013	30	2.81343			0.0119758	11.9758
scf7180001244220	1013	30	2.81343			0.0119758	11.9758
scf7180001246878	1519	45	2.81435			0.0119798	11.9798
scf7180001243149	1180	35	2.8178			0.0119944	11.9944
scf7180001238098	1274	38	2.83359			0.0120617	12.0617
scf7180001239547	1137	34	2.84081			0.0120924	12.0924
scf7180001238678	1102	33	2.84483			0.0121095	12.1095
scf7180001238157	1432	43	2.85265			0.0121428	12.1428
scf7180001246730	1458	44	2.86694			0.0122036	12.2036
scf7180001246821	1050	32	2.89524			0.0123241	12.3241
scf7180001247062	1374	42	2.90393			0.0123611	12.3611
scf7180001239876	1046	32	2.90631			0.0123712	12.3712
scf7180001246927	1491	46	2.93092			0.0124759	12.4759
scf7180001246957	1746	54	2.93814			0.0125067	12.5067
scf7180001238639	1163	36	2.94067			0.0125175	12.5175
scf7180001246749	1288	40	2.95031			0.0125585	12.5585
scf7180001245553	1352	42	2.95118			0.0125622	12.5622
scf7180001245082	1121	35	2.9661			0.0126257	12.6257
scf7180001246774	1151	36	2.97133			0.012648	12.648
scf7180001246942	1273	40	2.98507			0.0127065	12.7065
scf7180001239549	1050	33	2.98571			0.0127092	12.7092
scf7180001244898	1362	43	2.99927			0.0127669	12.7669
scf7180001238357	1615	51	3			0.01277	12.77
scf7180001245408	1043	33	3.00575			0.0127945	12.7945
scf7180001246798	1485	47	3.00673			0.0127987	12.7987
scf7180001238511	1041	33	3.01153			0.0128191	12.8191
scf7180001238349	1260	40	3.01587			0.0128376	12.8376
scf7180001246637	2110	67	3.01659			0.0128406	12.8406
scf7180001237459	1101	35	3.01998			0.0128551	12.8551
scf7180001248171	9133	291	3.02694			0.0128847	12.8847
scf7180001247338	19620	627	3.03593			0.0129229	12.9229
scf7180001246936	1001	32	3.03696			0.0129273	12.9273
scf7180001246662	1557	50	3.05074			0.012986	12.986
scf7180001247009	1121	36	3.05085			0.0129864	12.9864
scf7180001246671	1183	38	3.05156			0.0129895	12.9895
scf7180001237934	1120	36	3.05357			0.012998	12.998
scf7180001235458	1024	33	3.06152			0.0130319	13.0319
scf7180001238156	1950	63	3.06923			0.0130647	13.0647
scf7180001238289	1780	58	3.09551			0.0131765	13.1765
scf7180001243594	2607	85	3.09743			0.0131847	13.1847
scf7180001246892	1072	35	3.10168			0.0132028	13.2028
scf7180001236239	1895	62	3.10818			0.0132305	13.2305
scf7180001246433	1000	33	3.135			0.0133446	13.3446
scf7180001235843	1144	38	3.15559			0.0134323	13.4323
scf7180001238242	2309	77	3.16804			0.0134853	13.4853
scf7180001246592	2304	77	3.17491			0.0135145	13.5145
scf7180001246599	1304	44	3.20552			0.0136448	13.6448
scf7180001243145	1066	36	3.20826			0.0136565	13.6565
scf7180001246898	1599	54	3.20826			0.0136565	13.6565
scf7180001235797	1829	62	3.22034			0.0137079	13.7079
scf7180001238228	1031	35	3.22502			0.0137278	13.7278
scf7180001246913	1175	40	3.23404			0.0137662	13.7662
scf7180001247646	6982	239	3.25193			0.0138424	13.8424
scf7180001245067	17740	608	3.25592			0.0138594	13.8594
scf7180001244130	1281	44	3.26308			0.0138898	13.8898
scf7180001246714	2824	97	3.2631			0.0138899	13.8899
scf7180001237500	1510	52	3.27152			0.0139258	13.9258
scf7180001238828	1190	41	3.27311			0.0139325	13.9325
scf7180001242551	1420	49	3.27817			0.0139541	13.9541
scf7180001246534	4512	156	3.28457			0.0139813	13.9813
scf7180001246672	1238	43	3.29968			0.0140456	14.0456
scf7180001246667	1955	68	3.30435			0.0140655	14.0655
scf7180001244441	2672	93	3.30651			0.0140747	14.0747
scf7180001245540	1405	49	3.31317			0.014103	14.103
scf7180001235389	2117	74	3.32074			0.0141353	14.1353
scf7180001246516	2088	73	3.32136			0.0141379	14.1379
scf7180001247029	1026	36	3.33333			0.0141889	14.1889
scf7180001246923	1478	52	3.34235			0.0142273	14.2273
scf7180001239607	1477	52	3.34462			0.0142369	14.2369
scf7180001238418	1127	40	3.37178			0.0143526	14.3526
scf7180001247002	1097	39	3.37739			0.0143764	14.3764
scf7180001243595	1096	39	3.38047			0.0143895	14.3895
scf7180001236564	1292	46	3.38235			0.0143975	14.3975
scf7180001246524	1404	50	3.38319			0.0144011	14.4011
scf7180001238459	1120	40	3.39286			0.0144423	14.4423
scf7180001246866	1035	37	3.39614			0.0144562	14.4562
scf7180001246953	1115	40	3.40807			0.014507	14.507
scf7180001245465	2339	84	3.41171			0.0145225	14.5225
scf7180001243400	1112	40	3.41727			0.0145462	14.5462
scf7180001236125	1000	36	3.42			0.0145578	14.5578
scf7180001240517	1136	41	3.4287			0.0145948	14.5948
scf7180001246970	1162	42	3.43373			0.0146163	14.6163
scf7180001246963	1076	39	3.44331			0.014657	14.657
scf7180001245797	1041	38	3.46782			0.0147613	14.7613
scf7180001246871	1397	51	3.46815			0.0147627	14.7627
scf7180001247006	1228	45	3.48127			0.0148186	14.8186
scf7180001245888	1635	60	3.48624			0.0148398	14.8398
scf7180001235664	1008	37	3.4871			0.0148434	14.8434
scf7180001244796	1279	47	3.49101			0.0148601	14.8601
scf7180001246850	1250	46	3.496			0.0148813	14.8813
scf7180001246978	1275	47	3.50196			0.0149067	14.9067
scf7180001242465	1056	39	3.50852			0.0149346	14.9346
scf7180001246775	1106	41	3.5217			0.0149907	14.9907
scf7180001242585	1050	39	3.52857			0.0150199	15.0199
scf7180001238139	1669	62	3.52906			0.015022	15.022
scf7180001246757	1129	42	3.5341			0.0150435	15.0435
scf7180001236162	1102	41	3.53448			0.0150451	15.0451
scf7180001246700	1954	73	3.54913			0.0151075	15.1075
scf7180001246982	1303	49	3.57252			0.015207	15.207
scf7180001246974	1193	45	3.5834			0.0152533	15.2533
scf7180001241136	7746	293	3.59347			0.0152962	15.2962
scf7180001238955	1163	44	3.59415			0.0152991	15.2991
scf7180001246410	1053	40	3.60874			0.0153612	15.3612
scf7180001243439	1128	43	3.62145			0.0154153	15.4153
scf7180001238479	1464	56	3.63388			0.0154682	15.4682
scf7180001238049	1873	72	3.6519			0.0155449	15.5449
scf7180001246939	1248	48	3.65385			0.0155532	15.5532
scf7180001243070	1117	43	3.65712			0.0155671	15.5671
scf7180001238255	1131	44	3.69584			0.015732	15.732
scf7180001246676	1716	67	3.70921			0.0157889	15.7889
scf7180001246684	1024	40	3.71094			0.0157962	15.7962
scf7180001245859	1022	40	3.7182			0.0158271	15.8271
scf7180001247011	1018	40	3.73281			0.0158893	15.8893
scf7180001246989	1144	45	3.73689			0.0159067	15.9067
scf7180001238123	1093	43	3.73742			0.0159089	15.9089
scf7180001235660	482	19	3.74481			0.0159404	15.9404
scf7180001238251	1545	61	3.75081			0.0159659	15.9659
scf7180001237281	1089	43	3.75115			0.0159674	15.9674
scf7180001242134	1363	54	3.76376			0.0160211	16.0211
scf7180001241035	1059	42	3.76771			0.0160379	16.0379
scf7180001246581	1384	55	3.77529			0.0160701	16.0701
scf7180001238782	1131	45	3.77984			0.0160895	16.0895
scf7180001247056	1181	47	3.78069			0.0160932	16.0932
scf7180001238506	1255	50	3.78486			0.0161109	16.1109
scf7180001239803	1251	50	3.79696			0.0161624	16.1624
scf7180001235948	1675	67	3.8			0.0161753	16.1753
scf7180001246593	4082	164	3.81676			0.0162467	16.2467
scf7180001247369	3161	127	3.81683			0.016247	16.247
scf7180001243426	1119	45	3.82038			0.0162621	16.2621
scf7180001246234	1012	41	3.84881			0.0163831	16.3831
scf7180001234799	1009	41	3.86026			0.0164318	16.4318
scf7180001239301	1058	43	3.86106			0.0164352	16.4352
scf7180001238724	1033	42	3.86254			0.0164415	16.4415
scf7180001246683	1451	59	3.86285			0.0164429	16.4429
scf7180001246485	1548	63	3.86628			0.0164575	16.4575
scf7180001247010	1130	46	3.86726			0.0164616	16.4616
scf7180001238236	1470	60	3.87755			0.0165054	16.5054
scf7180001246677	1148	47	3.88937			0.0165558	16.5558
scf7180001235113	1255	52	3.93625			0.0167553	16.7553
scf7180001244795	1010	42	3.9505			0.0168159	16.8159
scf7180001246972	1439	60	3.96108			0.016861	16.861
scf7180001238700	1195	50	3.9749			0.0169198	16.9198
scf7180001246374	1022	43	3.99706			0.0170142	17.0142
scf7180001243757	1117	47	3.99731			0.0170152	17.0152
scf7180001241381	2274	96	4.01055			0.0170716	17.0716
scf7180001236684	7314	311	4.03951			0.0171949	17.1949
scf7180001241418	21153	900	4.04198			0.0172054	17.2054
scf7180001242550	1053	45	4.05983			0.0172813	17.2813
scf7180001238641	1193	51	4.06119			0.0172871	17.2871
scf7180001235740	1028	44	4.06615			0.0173082	17.3082
scf7180001240544	1284	55	4.06931			0.0173217	17.3217
scf7180001245081	1328	57	4.07756			0.0173568	17.3568
scf7180001239966	13548	582	4.08105			0.0173716	17.3716
scf7180001246093	1093	47	4.08509			0.0173888	17.3888
scf7180001245430	1484	64	4.09704			0.0174397	17.4397
scf7180001234900	1715	74	4.09913			0.0174486	17.4486
scf7180001244108	1181	51	4.10246			0.0174628	17.4628
scf7180001247458	11422	495	4.11705			0.0175249	17.5249
scf7180001237484	3989	173	4.12008			0.0175378	17.5378
scf7180001240847	1240	54	4.1371			0.0176102	17.6102
scf7180001240840	1423	62	4.13914			0.0176189	17.6189
scf7180001236348	1214	53	4.14745			0.0176543	17.6543
scf7180001246612	2285	100	4.15755			0.0176973	17.6973
scf7180001243089	1027	45	4.16261			0.0177188	17.7188
scf7180001247297	10954	480	4.16286			0.0177199	17.7199
scf7180001246655	2875	126	4.16348			0.0177225	17.7225
scf7180001247286	18361	808	4.1806			0.0177954	17.7954
scf7180001240077	1113	49	4.18239			0.017803	17.803
scf7180001237402	863	38	4.18308			0.017806	17.806
scf7180001238474	1339	59	4.18596			0.0178182	17.8182
scf7180001240804	1422	63	4.20886			0.0179157	17.9157
scf7180001238580	1100	49	4.23182			0.0180134	18.0134
scf7180001241554	1028	46	4.25097			0.018095	18.095
scf7180001242429	1538	69	4.26203			0.018142	18.142
scf7180001235863	1157	52	4.26966			0.0181745	18.1745
scf7180001246299	1819	82	4.28257			0.0182295	18.2295
scf7180001246903	1497	68	4.3153			0.0183688	18.3688
scf7180001242265	1166	53	4.31818			0.0183811	18.3811
scf7180001241148	1116	51	4.3414			0.0184799	18.4799
scf7180001245069	1484	68	4.3531			0.0185297	18.5297
scf7180001246779	1674	77	4.36977			0.0186007	18.6007
scf7180001240707	1564	72	4.3734			0.0186161	18.6161
scf7180001246786	1948	90	4.38912			0.018683	18.683
scf7180001246987	1038	48	4.39306			0.0186998	18.6998
scf7180001238653	1339	62	4.39881			0.0187242	18.7242
scf7180001242844	1078	50	4.40631			0.0187562	18.7562
scf7180001246932	1292	60	4.41176			0.0187794	18.7794
scf7180001246853	1399	65	4.41387			0.0187884	18.7884
scf7180001245766	3249	151	4.4152			0.018794	18.794
scf7180001241917	1031	48	4.42289			0.0188268	18.8268
scf7180001236984	1159	54	4.42623			0.018841	18.841
scf7180001244538	1116	52	4.42652			0.0188422	18.8422
scf7180001246040	1221	57	4.43489			0.0188778	18.8778
scf7180001241123	1842	86	4.4354			0.01888	18.88
scf7180001247565	20405	954	4.44156			0.0189062	18.9062
scf7180001246661	1260	59	4.44841			0.0189354	18.9354
scf7180001241815	1042	49	4.46737			0.0190161	19.0161
scf7180001247324	50733	2388	4.47165			0.0190343	19.0343
scf7180001246751	1041	49	4.47166			0.0190344	19.0344
scf7180001246513	1210	57	4.47521			0.0190495	19.0495
scf7180001234594	382	18	4.47644			0.0190547	19.0547
scf7180001238513	1207	57	4.48633			0.0190968	19.0968
scf7180001234696	1840	87	4.49185			0.0191203	19.1203
scf7180001237084	1574	75	4.52668			0.0192686	19.2686
scf7180001239329	1717	82	4.53698			0.0193124	19.3124
scf7180001246794	1569	75	4.54111			0.01933	19.33
scf7180001245536	1337	64	4.54749			0.0193572	19.3572
scf7180001243731	1061	51	4.56645			0.0194378	19.4378
scf7180001246645	1477	71	4.56669			0.0194389	19.4389
scf7180001245177	1264	61	4.58465			0.0195153	19.5153
scf7180001244043	1448	70	4.59254			0.0195489	19.5489
scf7180001240099	1092	53	4.61081			0.0196267	19.6267
scf7180001245127	1091	53	4.61503			0.0196446	19.6446
scf7180001243321	1172	57	4.62031			0.0196671	19.6671
scf7180001246736	1601	78	4.62836			0.0197014	19.7014
scf7180001246895	1024	50	4.63867			0.0197453	19.7453
scf7180001246996	1208	59	4.6399			0.0197505	19.7505
scf7180001238056	3232	158	4.64418			0.0197687	19.7687
scf7180001236184	1309	64	4.64477			0.0197712	19.7712
scf7180001246833	1370	67	4.64599			0.0197764	19.7764
scf7180001240796	2837	139	4.65456			0.0198129	19.8129
scf7180001246409	2181	107	4.66071			0.0198391	19.8391
scf7180001245850	3748	184	4.66382			0.0198523	19.8523
scf7180001242691	1139	56	4.67076			0.0198819	19.8819
scf7180001248357	1297	64	4.68774			0.0199541	19.9541
scf7180001244645	7335	364	4.71438			0.0200676	20.0676
scf7180001238358	1168	58	4.71747			0.0200807	20.0807
scf7180001235743	5900	293	4.7178			0.0200821	20.0821
scf7180001244751	1084	54	4.73247			0.0201446	20.1446
scf7180001242930	1717	86	4.7583			0.0202545	20.2545
scf7180001246735	1118	56	4.7585			0.0202553	20.2553
scf7180001238060	1176	59	4.76616			0.0202879	20.2879
scf7180001245844	1016	51	4.7687			0.0202988	20.2988
scf7180001241504	8862	446	4.78109			0.0203515	20.3515
scf7180001246971	1051	53	4.79068			0.0203923	20.3923
scf7180001236077	6158	311	4.79782			0.0204227	20.4227
scf7180001247410	13894	702	4.79991			0.0204316	20.4316
scf7180001239098	1385	70	4.80144			0.0204381	20.4381
scf7180001239891	2370	120	4.81013			0.0204751	20.4751
scf7180001234988	1295	66	4.8417			0.0206095	20.6095
scf7180001238576	1117	57	4.84781			0.0206355	20.6355
scf7180001247053	1018	52	4.85265			0.0206561	20.6561
scf7180001245147	1076	55	4.85595			0.0206701	20.6701
scf7180001248311	1115	57	4.8565			0.0206725	20.6725
scf7180001243556	6660	341	4.86411			0.0207049	20.7049
scf7180001237656	1229	63	4.86981			0.0207292	20.7292
scf7180001241511	1072	55	4.87407			0.0207473	20.7473
scf7180001244826	1012	52	4.88142			0.0207786	20.7786
scf7180001246810	1186	61	4.88617			0.0207988	20.7988
scf7180001246027	1417	73	4.89414			0.0208327	20.8327
scf7180001246870	1474	76	4.89824			0.0208502	20.8502
scf7180001246852	1512	78	4.90079			0.020861	20.861
scf7180001243828	1337	69	4.90277			0.0208694	20.8694
scf7180001236242	1026	53	4.90741			0.0208892	20.8892
scf7180001245337	1236	64	4.91909			0.0209389	20.9389
scf7180001246376	1484	77	4.92925			0.0209821	20.9821
scf7180001245259	1059	55	4.9339			0.021002	21.002
scf7180001237447	1019	53	4.94112			0.0210327	21.0327
scf7180001239563	12410	647	4.95286			0.0210827	21.0827
scf7180001246687	1568	82	4.96811			0.0211476	21.1476
scf7180001242933	9054	474	4.97349			0.0211705	21.1705
scf7180001246911	1337	70	4.97382			0.0211719	21.1719
scf7180001245354	1431	75	4.97904			0.0211941	21.1941
scf7180001235159	4159	218	4.97956			0.0211963	21.1963
scf7180001243019	7581	398	4.98747			0.02123	21.23
scf7180001234624	1682	89	5.02675			0.0213972	21.3972
scf7180001241110	1247	66	5.02807			0.0214028	21.4028
scf7180001247136	12580	667	5.03696			0.0214407	21.4407
scf7180001239740	1188	63	5.03788			0.0214446	21.4446
scf7180001239759	1055	56	5.04265			0.0214649	21.4649
scf7180001235687	621	33	5.04831			0.021489	21.489
scf7180001239768	1237	66	5.06871			0.0215758	21.5758
scf7180001243006	1743	93	5.06885			0.0215764	21.5764
scf7180001237358	9776	522	5.07263			0.0215925	21.5925
scf7180001245885	2377	127	5.07573			0.0216057	21.6057
scf7180001245195	1213	65	5.09068			0.0216693	21.6693
scf7180001240114	1023	55	5.10753			0.021741	21.741
scf7180001237340	1523	82	5.1149			0.0217724	21.7724
scf7180001245887	1188	64	5.11785			0.021785	21.785
scf7180001244651	1075	58	5.12558			0.0218179	21.8179
scf7180001238031	1479	80	5.13861			0.0218733	21.8733
scf7180001245567	1182	64	5.14382			0.0218955	21.8955
scf7180001236818	5365	291	5.15284			0.0219339	21.9339
scf7180001242594	1124	61	5.15569			0.0219461	21.9461
scf7180001238444	1413	77	5.17693			0.0220365	22.0365
scf7180001236540	1009	55	5.17839			0.0220427	22.0427
scf7180001240748	1651	90	5.17868			0.0220439	22.0439
scf7180001237659	1189	65	5.19344			0.0221067	22.1067
scf7180001243994	2076	114	5.21676			0.022206	22.206
scf7180001234783	1052	58	5.23764			0.0222949	22.2949
scf7180001247562	4836	267	5.24504			0.0223264	22.3264
scf7180001245629	1556	86	5.25064			0.0223502	22.3502
scf7180001234997	2060	114	5.25728			0.0223785	22.3785
scf7180001236688	1336	74	5.26198			0.0223985	22.3985
scf7180001235884	1065	59	5.26291			0.0224024	22.4024
scf7180001239221	1784	99	5.27186			0.0224405	22.4405
scf7180001246255	5279	293	5.27278			0.0224445	22.4445
scf7180001240638	1997	111	5.28042			0.022477	22.477
scf7180001246032	1392	78	5.32328			0.0226594	22.6594
scf7180001237335	517	29	5.32882			0.022683	22.683
scf7180001236102	24313	1372	5.36092			0.0228196	22.8196
scf7180001247159	4640	262	5.36422			0.0228337	22.8337
scf7180001246610	1216	69	5.39062			0.0229461	22.9461
scf7180001247606	16259	927	5.41638			0.0230557	23.0557
scf7180001235156	1560	89	5.41987			0.0230706	23.0706
scf7180001238258	1173	67	5.42626			0.0230978	23.0978
scf7180001236011	7030	402	5.43243			0.023124	23.124
scf7180001245469	1556	89	5.4338			0.0231299	23.1299
scf7180001245626	1222	70	5.4419			0.0231643	23.1643
scf7180001236252	1029	59	5.44704			0.0231862	23.1862
scf7180001240291	1094	63	5.47075			0.0232871	23.2871
scf7180001247694	12145	700	5.4755			0.0233074	23.3074
scf7180001238601	1004	58	5.48805			0.0233608	23.3608
scf7180001235407	1142	66	5.49037			0.0233707	23.3707
scf7180001239359	1624	94	5.49877			0.0234064	23.4064
scf7180001236117	1261	73	5.4996			0.02341	23.41
scf7180001238280	1239	72	5.52058			0.0234993	23.4993
scf7180001240083	1015	59	5.52217			0.023506	23.506
scf7180001237086	3040	177	5.53125			0.0235447	23.5447
scf7180001245886	4036	236	5.555			0.0236458	23.6458
scf7180001241441	1076	63	5.56227			0.0236767	23.6767
scf7180001238087	1533	90	5.5773			0.0237407	23.7407
scf7180001238312	1473	87	5.611			0.0238841	23.8841
scf7180001243629	1165	69	5.62661			0.0239506	23.9506
scf7180001243810	1179	70	5.64037			0.0240092	24.0092
scf7180001245745	639	38	5.64945			0.0240478	24.0478
scf7180001239294	1900	113	5.65			0.0240502	24.0502
scf7180001245663	973	58	5.6629			0.0241051	24.1051
scf7180001238314	1258	75	5.66375			0.0241087	24.1087
scf7180001241119	1157	69	5.66551			0.0241162	24.1162
scf7180001235831	1492	89	5.66689			0.0241221	24.1221
scf7180001240410	5314	318	5.68498			0.0241991	24.1991
scf7180001244055	12806	769	5.70475			0.0242832	24.2832
scf7180001238284	1764	106	5.70862			0.0242997	24.2997
scf7180001243958	1065	64	5.70892			0.024301	24.301
scf7180001247206	13955	839	5.71157			0.0243123	24.3123
scf7180001246530	2325	140	5.72043			0.02435	24.35
scf7180001238238	1228	74	5.72476			0.0243684	24.3684
scf7180001244082	1045	63	5.72727			0.0243791	24.3791
scf7180001239774	1019	62	5.78018			0.0246043	24.6043
scf7180001236833	1544	94	5.78368			0.0246192	24.6192
scf7180001245560	1396	85	5.78438			0.0246222	24.6222
scf7180001246822	1116	68	5.78853			0.0246398	24.6398
scf7180001234665	869	53	5.79402			0.0246632	24.6632
scf7180001242503	1160	71	5.81466			0.024751	24.751
scf7180001235337	1704	105	5.85387			0.024918	24.918
scf7180001244009	8156	503	5.85888			0.0249393	24.9393
scf7180001243251	1053	65	5.8642			0.0249619	24.9619
scf7180001246689	1246	77	5.87079			0.02499	24.99
scf7180001237411	1003	62	5.87238			0.0249968	24.9968
scf7180001239308	1083	67	5.87719			0.0250172	25.0172
scf7180001246076	1083	67	5.87719			0.0250172	25.0172
scf7180001246160	1066	66	5.8818			0.0250369	25.0369
scf7180001244315	21854	1357	5.89892			0.0251097	25.1097
scf7180001246589	1255	78	5.90438			0.025133	25.133
scf7180001241825	3995	249	5.92115			0.0252044	25.2044
scf7180001245632	1171	73	5.92229			0.0252092	25.2092
scf7180001244958	1119	70	5.94281			0.0252965	25.2965
scf7180001241948	4939	309	5.94351			0.0252995	25.2995
scf7180001239851	1003	63	5.9671			0.0253999	25.3999
scf7180001243266	1050	66	5.97143			0.0254184	25.4184
scf7180001243744	1414	89	5.97949			0.0254527	25.4527
scf7180001240811	1190	75	5.98739			0.0254863	25.4863
scf7180001236163	1063	67	5.98777			0.0254879	25.4879
scf7180001242288	1252	79	5.99441			0.0255162	25.5162
scf7180001242040	1045	66	6			0.02554	25.54
scf7180001236753	1282	81	6.00234			0.02555	25.55
scf7180001238978	1076	68	6.00372			0.0255558	25.5558
scf7180001243932	1345	85	6.00372			0.0255558	25.5558
scf7180001234780	1059	67	6.01039			0.0255842	25.5842
scf7180001235123	1090	69	6.01376			0.0255986	25.5986
scf7180001239100	2682	170	6.02163			0.025632	25.632
scf7180001245111	1481	94	6.02971			0.0256665	25.6665
scf7180001244215	1448	92	6.03591			0.0256929	25.6929
scf7180001236894	1210	77	6.04545			0.0257335	25.7335
scf7180001242180	1442	92	6.06103			0.0257998	25.7998
scf7180001240246	3730	238	6.06166			0.0258025	25.8025
scf7180001238376	1379	88	6.06236			0.0258055	25.8055
scf7180001248297	1847	118	6.0693			0.025835	25.835
scf7180001240343	1015	65	6.08374			0.0258965	25.8965
scf7180001244127	2106	135	6.08974			0.025922	25.922
scf7180001235939	1011	65	6.10781			0.0259989	25.9989
scf7180001237175	1148	74	6.12369			0.0260665	26.0665
scf7180001242056	1241	80	6.12409			0.0260682	26.0682
scf7180001240087	2170	140	6.12903			0.0260892	26.0892
scf7180001242772	587	38	6.14991			0.0261781	26.1781
scf7180001238754	1064	69	6.16071			0.0262241	26.2241
scf7180001248958	323	21	6.17647			0.0262912	26.2912
scf7180001240163	5075	330	6.17734			0.0262949	26.2949
scf7180001246731	1012	66	6.19565			0.0263728	26.3728
scf7180001235508	19571	1277	6.19871			0.0263858	26.3858
scf7180001246375	1072	70	6.20336			0.0264056	26.4056
scf7180001245524	1071	70	6.20915			0.0264303	26.4303
scf7180001242354	719	47	6.21001			0.026434	26.434
scf7180001242789	1007	66	6.22642			0.0265038	26.5038
scf7180001235686	1312	86	6.22713			0.0265068	26.5068
scf7180001246740	1525	100	6.22951			0.0265169	26.5169
scf7180001238536	1203	79	6.23857			0.0265555	26.5555
scf7180001235296	1111	73	6.24212			0.0265706	26.5706
scf7180001238165	1136	75	6.27201			0.0266978	26.6978
scf7180001238153	1014	67	6.27712			0.0267196	26.7196
scf7180001242792	1028	68	6.28405			0.0267491	26.7491
scf7180001246012	4656	309	6.30477			0.0268373	26.8373
scf7180001240127	1097	73	6.32179			0.0269097	26.9097
scf7180001238915	3913	261	6.33657			0.0269727	26.9727
scf7180001237744	1003	67	6.34596			0.0270126	27.0126
scf7180001246506	1152	77	6.34983			0.0270291	27.0291
scf7180001239199	1014	68	6.37081			0.0271184	27.1184
scf7180001241265	1161	78	6.38243			0.0271679	27.1679
scf7180001245440	13081	879	6.38369			0.0271732	27.1732
scf7180001237689	1101	74	6.3851			0.0271793	27.1793
scf7180001246710	1377	93	6.41612			0.0273113	27.3113
scf7180001238599	1049	71	6.42993			0.0273701	27.3701
scf7180001235998	1300	88	6.43077			0.0273736	27.3736
scf7180001244292	7701	523	6.45176			0.027463	27.463
scf7180001246966	1218	83	6.47373			0.0275565	27.5565
scf7180001239548	1346	92	6.49331			0.0276399	27.6399
scf7180001247045	1068	73	6.49345			0.0276404	27.6404
scf7180001245915	1448	99	6.49517			0.0276477	27.6477
scf7180001246914	1046	72	6.5392			0.0278352	27.8352
scf7180001246752	1045	72	6.54545			0.0278618	27.8618
scf7180001248277	1248	86	6.54647			0.0278662	27.8662
scf7180001246164	1159	80	6.55738			0.0279126	27.9126
scf7180001247305	21115	1458	6.55979			0.0279228	27.9228
scf7180001245483	1154	80	6.58579			0.0280335	28.0335
scf7180001241442	1067	74	6.58857			0.0280453	28.0453
scf7180001246091	2696	187	6.58939			0.0280488	28.0488
scf7180001243861	1023	71	6.59335			0.0280657	28.0657
scf7180001246528	1023	71	6.59335			0.0280657	28.0657
scf7180001235638	1295	90	6.60232			0.0281039	28.1039
scf7180001238495	1544	108	6.64508			0.0282859	28.2859
scf7180001239507	1314	92	6.65145			0.028313	28.313
scf7180001246803	1428	100	6.65266			0.0283182	28.3182
scf7180001245376	1085	76	6.65438			0.0283255	28.3255
scf7180001242038	1199	84	6.65555			0.0283304	28.3304
scf7180001242329	1323	93	6.678			0.028426	28.426
scf7180001247831	7568	533	6.69067			0.0284799	28.4799
scf7180001234760	1234	87	6.69773			0.02851	28.51
scf7180001240265	6056	427	6.69832			0.0285125	28.5125
scf7180001238585	1230	87	6.71951			0.0286027	28.6027
scf7180001236898	1185	84	6.73418			0.0286651	28.6651
scf7180001245460	1099	78	6.74249			0.0287005	28.7005
scf7180001247364	8900	632	6.74607			0.0287158	28.7158
scf7180001239446	1181	84	6.75699			0.0287622	28.7622
scf7180001243016	1292	92	6.76471			0.0287951	28.7951
scf7180001243011	40713	2900	6.76688			0.0288043	28.8043
scf7180001235318	1585	113	6.77287			0.0288298	28.8298
scf7180001247428	32318	2309	6.78739			0.0288917	28.8917
scf7180001237058	1208	87	6.84189			0.0291236	29.1236
scf7180001242146	1052	76	6.86312			0.029214	29.214
scf7180001247070	17744	1284	6.87444			0.0292622	29.2622
scf7180001237320	1201	87	6.88177			0.0292934	29.2934
scf7180001243549	1322	96	6.89864			0.0293652	29.3652
scf7180001243420	1293	94	6.90642			0.0293983	29.3983
scf7180001235720	1114	81	6.90754			0.0294031	29.4031
scf7180001238471	1180	86	6.92373			0.029472	29.472
scf7180001246225	4811	351	6.93099			0.0295029	29.5029
scf7180001235689	9109	667	6.95631			0.0296107	29.6107
scf7180001242086	13954	1022	6.95786			0.0296173	29.6173
scf7180001243289	28262	2072	6.96483			0.0296469	29.6469
scf7180001236685	1132	83	6.96555			0.02965	29.65
scf7180001243001	4128	303	6.97311			0.0296822	29.6822
scf7180001241243	1115	82	6.98655			0.0297394	29.7394
scf7180001246318	1044	77	7.0067			0.0298252	29.8252
scf7180001237654	1124	83	7.01512			0.029861	29.861
scf7180001236721	1733	128	7.01673			0.0298679	29.8679
scf7180001246092	1389	103	7.04464			0.0299867	29.9867
scf7180001235666	1130	84	7.06195			0.0300603	30.0603
scf7180001241907	1235	92	7.07692			0.0301241	30.1241
scf7180001244066	1216	91	7.10938			0.0302622	30.2622
scf7180001243479	1082	81	7.11183			0.0302727	30.2727
scf7180001234637	3752	283	7.16551			0.0305012	30.5012
scf7180001242445	1309	99	7.18487			0.0305836	30.5836
scf7180001235112	1269	96	7.18676			0.0305916	30.5916
scf7180001237091	6940	527	7.21398			0.0307075	30.7075
scf7180001234782	3275	249	7.2229			0.0307455	30.7455
scf7180001242957	1419	108	7.23044			0.0307776	30.7776
scf7180001236618	1839	140	7.23219			0.030785	30.785
scf7180001246490	1049	80	7.245			0.0308395	30.8395
scf7180001247292	17522	1341	7.27057			0.0309484	30.9484
scf7180001246929	1109	85	7.28133			0.0309942	30.9942
scf7180001239564	1350	104	7.31852			0.0311525	31.1525
scf7180001238237	1414	109	7.3232			0.0311724	31.1724
scf7180001243833	5003	386	7.3296			0.0311997	31.1997
scf7180001246753	1234	96	7.3906			0.0314593	31.4593
scf7180001243150	1101	86	7.42053			0.0315867	31.5867
scf7180001242431	1118	88	7.47764			0.0318298	31.8298
scf7180001239639	5744	453	7.49217			0.0318916	31.8916
scf7180001246769	1432	113	7.49651			0.0319101	31.9101
scf7180001241215	1013	80	7.50247			0.0319355	31.9355
scf7180001238102	1162	92	7.52151			0.0320166	32.0166
scf7180001235434	1124	89	7.52224			0.0320197	32.0197
scf7180001238581	1322	105	7.54539			0.0321182	32.1182
scf7180001247155	5461	434	7.5499			0.0321374	32.1374
scf7180001237582	629	50	7.55167			0.0321449	32.1449
scf7180001246268	1444	115	7.56579			0.032205	32.205
scf7180001237018	1205	96	7.56846			0.0322164	32.2164
scf7180001234842	9933	792	7.57475			0.0322432	32.2432
scf7180001246489	1425	114	7.6			0.0323507	32.3507
scf7180001236061	1086	87	7.6105			0.0323953	32.3953
scf7180001241212	1584	127	7.61679			0.0324221	32.4221
scf7180001237693	1085	87	7.61751			0.0324252	32.4252
scf7180001240068	1208	97	7.62831			0.0324712	32.4712
scf7180001243786	1020	82	7.63725			0.0325092	32.5092
scf7180001236825	1081	87	7.6457			0.0325452	32.5452
scf7180001247179	4385	353	7.64766			0.0325535	32.5535
scf7180001244939	2294	185	7.66129			0.0326115	32.6115
scf7180001244725	1214	98	7.66886			0.0326438	32.6438
scf7180001242151	1718	139	7.68626			0.0327178	32.7178
scf7180001241758	1087	88	7.69089			0.0327376	32.7376
scf7180001238595	1247	101	7.69447			0.0327528	32.7528
scf7180001243712	493	40	7.70791			0.03281	32.81
scf7180001238482	1244	101	7.71302			0.0328318	32.8318
scf7180001235775	3575	291	7.73287			0.0329162	32.9162
scf7180001236289	1203	98	7.73899			0.0329423	32.9423
scf7180001238379	1656	135	7.74457			0.032966	32.966
scf7180001237665	1030	84	7.74757			0.0329788	32.9788
scf7180001243573	1101	90	7.76567			0.0330558	33.0558
scf7180001246666	1342	110	7.78689			0.0331462	33.1462
scf7180001238384	1866	153	7.78939			0.0331568	33.1568
scf7180001240949	1316	108	7.79635			0.0331865	33.1865
scf7180001244505	1011	83	7.79921			0.0331986	33.1986
scf7180001238584	1034	85	7.80948			0.0332423	33.2423
scf7180001236545	4444	366	7.82403			0.0333043	33.3043
scf7180001239833	1129	93	7.82551			0.0333106	33.3106
scf7180001242694	1478	122	7.84168			0.0333794	33.3794
scf7180001239719	1090	90	7.84404			0.0333894	33.3894
scf7180001237630	1064	88	7.85714			0.0334452	33.4452
scf7180001234656	1076	89	7.85781			0.0334481	33.4481
scf7180001245648	1063	88	7.86453			0.0334767	33.4767
scf7180001242721	1193	99	7.88349			0.0335574	33.5574
scf7180001238582	1106	92	7.90235			0.0336377	33.6377
scf7180001246891	1418	118	7.9055			0.0336511	33.6511
scf7180001235579	1053	88	7.93922			0.0337946	33.7946
scf7180001246094	1972	165	7.94878			0.0338353	33.8353
scf7180001245146	1386	116	7.95094			0.0338445	33.8445
scf7180001237631	6782	568	7.95636			0.0338675	33.8675
scf7180001241030	1217	102	7.9622			0.0338924	33.8924
scf7180001236450	2039	171	7.96714			0.0339135	33.9135
scf7180001248025	19012	1600	7.99495			0.0340318	34.0318
scf7180001243779	5403	455	8.00019			0.0340541	34.0541
scf7180001246323	1602	135	8.00562			0.0340772	34.0772
scf7180001246653	1138	96	8.01406			0.0341132	34.1132
scf7180001246055	1529	129	8.01504			0.0341174	34.1174
scf7180001246575	1512	128	8.04233			0.0342335	34.2335
scf7180001241046	1051	89	8.04472			0.0342437	34.2437
scf7180001234660	1216	103	8.04688			0.0342529	34.2529
scf7180001247229	10180	863	8.05354			0.0342812	34.2812
scf7180001241122	10080	855	8.05804			0.0343004	34.3004
scf7180001247121	11425	970	8.06565			0.0343328	34.3328
scf7180001239832	4521	385	8.09002			0.0344365	34.4365
scf7180001241631	1091	93	8.09808			0.0344708	34.4708
scf7180001248292	1090	93	8.1055			0.0345024	34.5024
scf7180001239758	1886	161	8.10976			0.0345205	34.5205
scf7180001243969	1265	108	8.11067			0.0345244	34.5244
scf7180001239060	1004	86	8.13745			0.0346384	34.6384
scf7180001242646	1214	104	8.13839			0.0346424	34.6424
scf7180001243787	1295	111	8.14286			0.0346614	34.6614
scf7180001236635	1210	104	8.16529			0.0347569	34.7569
scf7180001234962	1082	93	8.16543			0.0347575	34.7575
scf7180001248339	16778	1443	8.17052			0.0347792	34.7792
scf7180001246808	1104	95	8.17482			0.0347975	34.7975
scf7180001242531	1008	87	8.1994			0.0349021	34.9021
scf7180001239660	1228	106	8.20033			0.034906	34.906
scf7180001235806	1016	88	8.22835			0.0350253	35.0253
scf7180001245628	1108	96	8.23105			0.0350368	35.0368
scf7180001240652	1533	133	8.24201			0.0350835	35.0835
scf7180001236978	3462	301	8.25968			0.0351587	35.1587
scf7180001243685	1137	99	8.27177			0.0352101	35.2101
scf7180001242769	1091	95	8.27223			0.0352121	35.2121
scf7180001243585	1355	118	8.27306			0.0352157	35.2157
scf7180001241266	1044	91	8.28065			0.035248	35.248
scf7180001239396	1078	94	8.28386			0.0352616	35.2616
scf7180001246699	1258	110	8.30684			0.0353594	35.3594
scf7180001240086	1107	97	8.3243			0.0354338	35.4338
scf7180001241401	1493	131	8.33557			0.0354817	35.4817
scf7180001243154	2003	176	8.34748			0.0355324	35.5324
scf7180001245304	1559	137	8.3483			0.0355359	35.5359
scf7180001237244	1032	91	8.37694			0.0356578	35.6578
scf7180001237376	3356	296	8.37902			0.0356667	35.6667
scf7180001241249	1437	127	8.39596			0.0357388	35.7388
scf7180001241478	1029	91	8.40136			0.0357618	35.7618
scf7180001244546	1016	90	8.41535			0.0358213	35.8213
scf7180001237225	9979	884	8.41567			0.0358227	35.8227
scf7180001246165	553	49	8.41772			0.0358314	35.8314
scf7180001244356	1106	98	8.41772			0.0358314	35.8314
scf7180001246678	1320	117	8.42045			0.0358431	35.8431
scf7180001236882	1047	93	8.4384			0.0359194	35.9194
scf7180001245964	1249	111	8.44275			0.035938	35.938
scf7180001237626	3476	309	8.44505			0.0359478	35.9478
scf7180001238386	1696	151	8.45814			0.0360035	36.0035
scf7180001247267	24886	2216	8.45937			0.0360087	36.0087
scf7180001243546	12980	1156	8.46071			0.0360144	36.0144
scf7180001237259	1053	94	8.48053			0.0360988	36.0988
scf7180001236727	4441	397	8.49246			0.0361495	36.1495
scf7180001241267	1195	107	8.50628			0.0362084	36.2084
scf7180001234685	1016	91	8.50886			0.0362194	36.2194
scf7180001248186	10987	986	8.52553			0.0362903	36.2903
scf7180001243322	2453	221	8.55891			0.0364324	36.4324
scf7180001242793	1219	110	8.5726			0.0364907	36.4907
scf7180001234601	1086	98	8.57274			0.0364913	36.4913
scf7180001238371	1692	153	8.59043			0.0365666	36.5666
scf7180001247233	4366	395	8.59482			0.0365853	36.5853
scf7180001248321	1182	107	8.59983			0.0366066	36.6066
scf7180001244263	1103	100	8.61287			0.0366621	36.6621
scf7180001245862	4678	425	8.63083			0.0367385	36.7385
scf7180001246860	1053	96	8.66097			0.0368668	36.8668
scf7180001242515	13150	1199	8.66198			0.0368711	36.8711
scf7180001242246	1184	108	8.66554			0.0368863	36.8863
scf7180001246508	1642	150	8.67844			0.0369412	36.9412
scf7180001236659	1007	92	8.67925			0.0369446	36.9446
scf7180001234810	1039	95	8.68624			0.0369744	36.9744
scf7180001246847	1046	96	8.71893			0.0371136	37.1136
scf7180001240524	1446	133	8.7379			0.0371943	37.1943
scf7180001247099	3752	346	8.76066			0.0372912	37.2912
scf7180001237125	1149	106	8.76414			0.037306	37.306
scf7180001234724	12350	1140	8.76923			0.0373277	37.3277
scf7180001234654	9765	903	8.78495			0.0373946	37.3946
scf7180001246339	2027	188	8.81105			0.0375057	37.5057
scf7180001244938	1023	95	8.82209			0.0375527	37.5527
scf7180001239794	5878	547	8.84059			0.0376314	37.6314
scf7180001246500	1846	172	8.85157			0.0376782	37.6782
scf7180001237462	1222	114	8.86252			0.0377248	37.7248
scf7180001238488	1318	123	8.86571			0.0377383	37.7383
scf7180001237712	1125	105	8.86667			0.0377424	37.7424
scf7180001244951	1070	100	8.8785			0.0377928	37.7928
scf7180001234754	1215	114	8.91358			0.0379421	37.9421
scf7180001244912	1193	112	8.91869			0.0379639	37.9639
scf7180001246496	1168	110	8.94692			0.038084	38.084
scf7180001246505	1231	116	8.95207			0.038106	38.106
scf7180001243248	1443	136	8.95357			0.0381123	38.1123
scf7180001235442	1824	172	8.95833			0.0381326	38.1326
scf7180001243200	1205	114	8.98755			0.038257	38.257
scf7180001242090	1067	101	8.9925			0.0382781	38.2781
scf7180001243024	1086	103	9.01013			0.0383531	38.3531
scf7180001238316	1602	152	9.01373			0.0383684	38.3684
scf7180001241582	1275	121	9.01569			0.0383768	38.3768
scf7180001246258	1011	96	9.02077			0.0383984	38.3984
scf7180001238058	26060	2481	9.04432			0.0384986	38.4986
scf7180001244541	9521	907	9.04999			0.0385228	38.5228
scf7180001246900	1396	133	9.05086			0.0385265	38.5265
scf7180001242987	1028	98	9.05642			0.0385501	38.5501
scf7180001238498	1069	102	9.06455			0.0385847	38.5847
scf7180001241034	1026	98	9.07407			0.0386253	38.6253
scf7180001245822	1192	114	9.08557			0.0386742	38.6742
scf7180001246804	1003	96	9.09272			0.0387047	38.7047
scf7180001246515	1096	105	9.10128			0.0387411	38.7411
scf7180001248136	12293	1183	9.14219			0.0389153	38.9153
scf7180001236360	465	45	9.19355			0.0391339	39.1339
scf7180001239337	2428	235	9.19481			0.0391392	39.1392
scf7180001242634	1105	107	9.1991			0.0391575	39.1575
scf7180001239822	3596	349	9.21997			0.0392463	39.2463
scf7180001247607	20872	2026	9.22144			0.0392526	39.2526
scf7180001241481	1678	163	9.22825			0.0392816	39.2816
scf7180001248385	1050	102	9.22857			0.0392829	39.2829
scf7180001242883	1512	147	9.23611			0.039315	39.315
scf7180001246135	1018	99	9.2387			0.0393261	39.3261
scf7180001239917	1745	170	9.25501			0.0393955	39.3955
scf7180001246480	2603	254	9.27007			0.0394596	39.4596
scf7180001241177	1700	166	9.27647			0.0394868	39.4868
scf7180001246193	1165	114	9.29614			0.0395705	39.5705
scf7180001238244	1083	106	9.29825			0.0395795	39.5795
scf7180001242148	1368	134	9.30556			0.0396106	39.6106
scf7180001243355	1029	101	9.32459			0.0396916	39.6916
scf7180001241690	2277	224	9.34563			0.0397812	39.7812
scf7180001243606	1087	107	9.35143			0.0398059	39.8059
scf7180001246507	1097	108	9.35278			0.0398117	39.8117
scf7180001234871	11954	1177	9.35377			0.0398159	39.8159
scf7180001247685	8722	859	9.35623			0.0398263	39.8263
scf7180001240242	1177	116	9.36279			0.0398542	39.8542
scf7180001244620	1286	127	9.3818			0.0399352	39.9352
scf7180001247361	13101	1295	9.3905			0.0399722	39.9722
scf7180001234714	1133	112	9.391			0.0399743	39.9743
scf7180001245332	5482	542	9.39256			0.039981	39.981
scf7180001244385	1395	138	9.39785			0.0400035	40.0035
scf7180001238382	1311	130	9.42029			0.040099	40.099
scf7180001238607	1048	104	9.42748			0.0401296	40.1296
scf7180001247360	3867	384	9.43367			0.040156	40.156
scf7180001242852	1067	106	9.43768			0.040173	40.173
scf7180001239180	1055	105	9.45498			0.0402467	40.2467
scf7180001238718	1053	105	9.47293			0.0403231	40.3231
scf7180001238774	1012	101	9.48123			0.0403584	40.3584
scf7180001242446	1298	130	9.51464			0.0405006	40.5006
scf7180001235476	10669	1069	9.5187			0.0405179	40.5179
scf7180001239673	14444	1450	9.53683			0.0405951	40.5951
scf7180001236085	1194	120	9.54774			0.0406415	40.6415
scf7180001240900	14129	1421	9.55446			0.0406701	40.6701
scf7180001248365	1133	114	9.55869			0.0406882	40.6882
scf7180001246924	1053	106	9.56315			0.0407071	40.7071
scf7180001236442	834	84	9.56835			0.0407292	40.7292
scf7180001249335	486	49	9.57819			0.0407711	40.7711
scf7180001238283	1842	186	9.59283			0.0408335	40.8335
scf7180001248822	812	82	9.5936			0.0408367	40.8367
scf7180001248655	11239	1135	9.59383			0.0408377	40.8377
scf7180001243774	1128	114	9.60106			0.0408685	40.8685
scf7180001240745	1137	115	9.60862			0.0409007	40.9007
scf7180001242037	4449	450	9.6089			0.0409019	40.9019
scf7180001246188	1283	130	9.62588			0.0409741	40.9741
scf7180001235150	1184	120	9.62838			0.0409848	40.9848
scf7180001246993	1095	111	9.63014			0.0409923	40.9923
scf7180001240134	1272	129	9.63443			0.0410106	41.0106
scf7180001236785	483	49	9.63768			0.0410244	41.0244
scf7180001244622	1012	103	9.66897			0.0411576	41.1576
scf7180001243212	2981	304	9.68802			0.0412387	41.2387
scf7180001236535	1254	128	9.69697			0.0412768	41.2768
scf7180001240810	1396	143	9.73138			0.0414232	41.4232
scf7180001245777	1591	163	9.73287			0.0414296	41.4296
scf7180001239350	1259	129	9.73392			0.041434	41.434
scf7180001236064	495	51	9.78788			0.0416637	41.6637
scf7180001240126	5100	526	9.79804			0.041707	41.707
scf7180001239924	1017	105	9.80826			0.0417505	41.7505
scf7180001246991	1075	111	9.8093			0.0417549	41.7549
scf7180001239233	1063	110	9.83067			0.0418459	41.8459
scf7180001241746	1130	117	9.83628			0.0418698	41.8698
scf7180001238324	1677	174	9.85689			0.0419575	41.9575
scf7180001235437	1241	129	9.8751			0.042035	42.035
scf7180001239051	1010	105	9.87624			0.0420398	42.0398
scf7180001245190	1028	107	9.88813			0.0420905	42.0905
scf7180001244930	1151	120	9.90443			0.0421598	42.1598
scf7180001245438	1024	107	9.92676			0.0422549	42.2549
scf7180001248329	1309	137	9.9427			0.0423228	42.3228
scf7180001237097	1126	118	9.9556			0.0423776	42.3776
scf7180001245704	1040	109	9.95673			0.0423825	42.3825
scf7180001239703	1011	106	9.96044			0.0423982	42.3982
scf7180001245954	2507	263	9.96609			0.0424223	42.4223
scf7180001238492	1296	136	9.96914			0.0424353	42.4353
scf7180001241971	1022	108	10.0391			0.0427333	42.7333
scf7180001241433	1031	109	10.0436			0.0427524	42.7524
scf7180001244128	4525	479	10.0564			0.0428065	42.8065
scf7180001235954	1095	116	10.0639			0.0428388	42.8388
scf7180001245965	3820	405	10.072			0.0428731	42.8731
scf7180001236653	1166	124	10.1029			0.0430047	43.0047
scf7180001241956	25117	2672	10.1063			0.0430191	43.0191
scf7180001243302	1062	113	10.1083			0.0430276	43.0276
scf7180001235834	1023	109	10.1222			0.0430868	43.0868
scf7180001236225	1200	128	10.1333			0.0431342	43.1342
scf7180001245138	1123	120	10.1514			0.043211	43.211
scf7180001245840	1094	117	10.16			0.0432476	43.2476
scf7180001234740	1000	107	10.165			0.043269	43.269
scf7180001235124	1056	113	10.1657			0.0432721	43.2721
scf7180001244836	6727	720	10.168			0.0432817	43.2817
scf7180001243012	1336	143	10.1684			0.0432835	43.2835
scf7180001246024	1149	123	10.1697			0.0432891	43.2891
scf7180001241674	1064	114	10.1786			0.0433268	43.3268
scf7180001244096	4227	453	10.181			0.043337	43.337
scf7180001237551	1081	116	10.1943			0.0433936	43.3936
scf7180001235784	1126	121	10.2087			0.043455	43.455
scf7180001237469	13691	1472	10.214			0.0434776	43.4776
scf7180001243260	2174	234	10.2254			0.0435261	43.5261
scf7180001239163	8741	942	10.238			0.0435796	43.5796
scf7180001247249	18642	2011	10.2481			0.0436227	43.6227
scf7180001247075	1064	115	10.2679			0.0437068	43.7068
scf7180001247149	27647	3000	10.3085			0.04388	43.88
scf7180001246899	1142	124	10.3152			0.0439085	43.9085
scf7180001235098	1574	171	10.3208			0.0439324	43.9324
scf7180001238483	1480	161	10.3345			0.0439903	43.9903
scf7180001240322	1332	145	10.3416			0.0440207	44.0207
scf7180001240175	6530	711	10.3438			0.0440301	44.0301
scf7180001235835	1001	109	10.3447			0.0440337	44.0337
scf7180001243326	1671	182	10.3471			0.0440441	44.0441
scf7180001239249	1064	116	10.3571			0.0440869	44.0869
scf7180001241368	660	72	10.3636			0.0441145	44.1145
scf7180001236812	1365	149	10.37			0.0441415	44.1415
scf7180001245993	1374	150	10.3712			0.0441466	44.1466
scf7180001235792	1153	126	10.3816			0.0441911	44.1911
scf7180001247409	11854	1297	10.3944			0.0442454	44.2454
scf7180001244833	1215	133	10.3992			0.0442658	44.2658
scf7180001238246	1905	209	10.4226			0.0443654	44.3654
scf7180001235142	1202	132	10.4326			0.0444081	44.4081
scf7180001244535	1292	142	10.4412			0.0444446	44.4446
scf7180001247827	8606	946	10.4427			0.0444511	44.4511
scf7180001243054	3443	379	10.4574			0.0445139	44.5139
scf7180001245936	1007	111	10.4717			0.0445745	44.5745
scf7180001238594	3581	395	10.4789			0.0446052	44.6052
scf7180001236376	12025	1327	10.4836			0.0446251	44.6251
scf7180001234836	1521	168	10.4931			0.0446656	44.6656
scf7180001236136	1176	130	10.5017			0.0447022	44.7022
scf7180001248300	4348	481	10.5094			0.0447351	44.7351
scf7180001243381	5819	644	10.5138			0.0447539	44.7539
scf7180001244908	2222	246	10.5176			0.0447697	44.7697
scf7180001236681	1174	130	10.5196			0.0447784	44.7784
scf7180001248252	9144	1014	10.5348			0.044843	44.843
scf7180001246781	1025	114	10.5659			0.0449753	44.9753
scf7180001242311	6004	671	10.6171			0.0451934	45.1934
scf7180001245548	1011	113	10.6182			0.0451981	45.1981
scf7180001246780	1009	113	10.6392			0.0452877	45.2877
scf7180001236623	1053	118	10.6458			0.0453155	45.3155
scf7180001240193	3228	362	10.6537			0.045349	45.349
scf7180001236768	2101	236	10.6711			0.0454233	45.4233
scf7180001235228	1058	119	10.6853			0.0454836	45.4836
scf7180001237010	16018	1806	10.7111			0.0455935	45.5935
scf7180001246454	1282	145	10.7449			0.0457376	45.7376
scf7180001234941	1078	122	10.7514			0.0457651	45.7651
scf7180001235306	1200	136	10.7667			0.0458301	45.8301
scf7180001243547	1190	135	10.7773			0.0458754	45.8754
scf7180001246179	16602	1886	10.7921			0.0459382	45.9382
scf7180001243201	4829	549	10.8004			0.0459736	45.9736
scf7180001245726	2973	338	10.8005			0.0459743	45.9743
scf7180001245606	1002	114	10.8084			0.0460077	46.0077
scf7180001246062	1159	132	10.8197			0.0460557	46.0557
scf7180001245194	1220	139	10.8238			0.0460732	46.0732
scf7180001242924	1289	147	10.834			0.0461166	46.1166
scf7180001236228	1033	118	10.8519			0.0461929	46.1929
scf7180001235043	1082	124	10.8872			0.0463434	46.3434
scf7180001245135	1002	115	10.9032			0.0464112	46.4112
scf7180001248080	9961	1147	10.9392			0.0465644	46.5644
scf7180001245339	1042	120	10.9405			0.04657	46.57
scf7180001246729	1419	164	10.9796			0.0467363	46.7363
scf7180001243232	1201	139	10.995			0.0468021	46.8021
scf7180001240757	1576	183	11.0311			0.0469557	46.9557
scf7180001238485	1033	120	11.0358			0.0469758	46.9758
scf7180001239873	1015	118	11.0443			0.047012	47.012
scf7180001242635	1426	166	11.0589			0.0470741	47.0741
scf7180001246419	1217	142	11.0846			0.0471836	47.1836
scf7180001243170	1078	126	11.1039			0.0472656	47.2656
scf7180001236488	1779	209	11.1608			0.0475076	47.5076
scf7180001248828	25714	3038	11.2238			0.0477762	47.7762
scf7180001246068	26403	3123	11.2368			0.0478313	47.8313
scf7180001237157	1342	159	11.2556			0.0479113	47.9113
scf7180001236387	1603	190	11.2601			0.0479306	47.9306
scf7180001241658	1197	142	11.2698			0.0479719	47.9719
scf7180001244290	968	115	11.2862			0.0480414	48.0414
scf7180001236636	1304	155	11.2922			0.048067	48.067
scf7180001242588	1825	217	11.2959			0.0480828	48.0828
scf7180001242543	1118	133	11.3014			0.0481064	48.1064
scf7180001241757	1227	146	11.304			0.0481173	48.1173
scf7180001236081	1000	119	11.305			0.0481216	48.1216
scf7180001237808	1343	160	11.3179			0.0481767	48.1767
scf7180001237772	3097	369	11.319			0.0481813	48.1813
scf7180001238381	1369	164	11.3806			0.0484433	48.4433
scf7180001238720	1108	133	11.4034			0.0485406	48.5406
scf7180001236149	4188	503	11.41			0.0485685	48.5685
scf7180001236758	1031	124	11.4258			0.0486358	48.6358
scf7180001234936	10304	1240	11.4325			0.0486641	48.6641
scf7180001235371	2755	332	11.4483			0.0487315	48.7315
scf7180001245080	1087	131	11.4489			0.0487343	48.7343
scf7180001245767	1435	173	11.453			0.0487514	48.7514
scf7180001241167	1102	133	11.4655			0.0488049	48.8049
scf7180001243195	1076	130	11.4777			0.0488567	48.8567
scf7180001238587	1372	166	11.4942			0.0489268	48.9268
scf7180001236969	1074	130	11.4991			0.0489477	48.9477
scf7180001246317	1968	239	11.5371			0.0491095	49.1095
scf7180001243243	1622	197	11.5382			0.0491144	49.1144
scf7180001235130	1160	141	11.5474			0.0491535	49.1535
scf7180001238189	1397	170	11.5605			0.0492091	49.2091
scf7180001239099	1026	125	11.5741			0.049267	49.267
scf7180001246832	1280	156	11.5781			0.0492842	49.2842
scf7180001247418	4172	509	11.5904			0.0493363	49.3363
scf7180001240032	753	92	11.6069			0.0494067	49.4067
scf7180001243052	1039	127	11.6121			0.0494289	49.4289
scf7180001241463	3007	368	11.6262			0.0494889	49.4889
scf7180001242986	1159	142	11.6393			0.0495448	49.5448
scf7180001242576	11781	1444	11.6442			0.0495653	49.5653
scf7180001240492	1058	130	11.673			0.0496879	49.6879
scf7180001239493	1087	134	11.7111			0.0498504	49.8504
scf7180001239666	1028	127	11.7364			0.0499578	49.9578
scf7180001249331	1036	128	11.7375			0.0499624	49.9624
scf7180001241661	1318	163	11.7489			0.050011	50.011
scf7180001238022	1058	131	11.7628			0.0500701	50.0701
scf7180001245446	1058	131	11.7628			0.0500701	50.0701
scf7180001238499	1241	154	11.7889			0.0501813	50.1813
scf7180001244674	1144	142	11.792			0.0501944	50.1944
scf7180001234682	1039	129	11.795			0.0502073	50.2073
scf7180001241743	15978	1984	11.7962			0.0502126	50.2126
scf7180001238942	1070	133	11.8084			0.0502645	50.2645
scf7180001239040	7088	883	11.8348			0.0503767	50.3767
scf7180001237395	1075	134	11.8419			0.0504068	50.4068
scf7180001248150	17209	2148	11.8577			0.0504745	50.4745
scf7180001234673	1497	187	11.8671			0.0505141	50.5141
scf7180001236361	1985	248	11.869			0.0505224	50.5224
scf7180001240405	24062	3008	11.876			0.0505521	50.5521
scf7180001247177	4085	511	11.8837			0.050585	50.585
scf7180001244771	1031	129	11.8865			0.0505969	50.5969
scf7180001238383	1556	195	11.9055			0.0506778	50.6778
scf7180001243996	1005	126	11.9104			0.0506988	50.6988
scf7180001245257	1201	151	11.9442			0.0508425	50.8425
scf7180001240731	1002	126	11.9461			0.0508506	50.8506
scf7180001235283	1184	149	11.9552			0.0508894	50.8894
scf7180001240046	1207	152	11.9635			0.0509248	50.9248
scf7180001237149	3605	456	12.0166			0.0511508	51.1508
scf7180001239102	1699	215	12.0218			0.0511727	51.1727
scf7180001241514	1335	169	12.0262			0.0511916	51.1916
scf7180001234831	10986	1392	12.0371			0.0512381	51.2381
scf7180001236320	1038	132	12.0809			0.0514245	51.4245
scf7180001246170	3169	403	12.0811			0.0514252	51.4252
scf7180001244226	1089	139	12.1258			0.0516155	51.6155
scf7180001238082	1109	142	12.1641			0.0517786	51.7786
scf7180001245073	1062	136	12.1657			0.0517854	51.7854
scf7180001244466	4962	636	12.1765			0.0518315	51.8315
scf7180001238491	1100	141	12.1773			0.0518346	51.8346
scf7180001243868	30834	3954	12.1823			0.0518561	51.8561
scf7180001237663	1106	142	12.1971			0.051919	51.919
scf7180001242942	1861	239	12.2004			0.0519331	51.9331
scf7180001246338	1090	140	12.2018			0.0519391	51.9391
scf7180001243555	1167	150	12.2108			0.0519773	51.9773
scf7180001247176	4908	631	12.2137			0.0519898	51.9898
scf7180001236398	5103	657	12.231			0.0520634	52.0634
scf7180001246551	1234	159	12.2407			0.0521045	52.1045
scf7180001238475	1571	203	12.2756			0.0522532	52.2532
scf7180001238323	1414	183	12.2949			0.0523353	52.3353
scf7180001237566	1690	219	12.3107			0.0524023	52.4023
scf7180001248181	31375	4070	12.3235			0.052457	52.457
scf7180001239640	1056	137	12.3248			0.0524626	52.4626
scf7180001238473	1331	173	12.3479			0.0525607	52.5607
scf7180001240264	1668	217	12.3591			0.0526086	52.6086
scf7180001234980	1283	167	12.3655			0.052636	52.636
scf7180001240973	1028	134	12.3833			0.0527114	52.7114
scf7180001241059	1141	149	12.4058			0.0528073	52.8073
scf7180001243942	23469	3065	12.4068			0.0528116	52.8116
scf7180001241814	8045	1051	12.4108			0.0528287	52.8287
scf7180001244628	1070	140	12.4299			0.05291	52.91
scf7180001239035	1424	187	12.4754			0.0531037	53.1037
scf7180001241144	2047	270	12.5305			0.0533383	53.3383
scf7180001234658	11252	1485	12.5378			0.0533691	53.3691
scf7180001246149	1022	135	12.5489			0.0534166	53.4166
scf7180001236231	1535	203	12.5635			0.0534787	53.4787
scf7180001235839	6731	892	12.5895			0.0535893	53.5893
scf7180001236620	1116	148	12.5986			0.0536279	53.6279
scf7180001235871	2173	289	12.6346			0.0537813	53.7813
scf7180001248578	12769	1700	12.6478			0.0538375	53.8375
scf7180001235164	1727	230	12.652			0.0538553	53.8553
scf7180001244999	1050	140	12.6667			0.0539178	53.9178
scf7180001246439	1141	153	12.7388			0.0542249	54.2249
scf7180001234821	3885	521	12.74			0.05423	54.23
scf7180001246650	1206	162	12.7612			0.0543201	54.3201
scf7180001236569	1220	164	12.7705			0.0543597	54.3597
scf7180001243649	1584	213	12.7746			0.0543773	54.3773
scf7180001243202	1011	136	12.7794			0.0543977	54.3977
scf7180001236973	1152	155	12.7821			0.0544092	54.4092
scf7180001246223	32015	4308	12.7834			0.0544146	54.4146
scf7180001235592	1545	208	12.7896			0.0544412	54.4412
scf7180001235192	1114	150	12.7917			0.0544502	54.4502
scf7180001246795	1047	141	12.7937			0.0544585	54.4585
scf7180001243570	1700	229	12.7971			0.0544728	54.4728
scf7180001238320	1238	167	12.815			0.0545493	54.5493
scf7180001246862	1095	148	12.8402			0.0546564	54.6564
scf7180001242323	1021	138	12.8404			0.0546571	54.6571
scf7180001237174	1922	260	12.8512			0.0547032	54.7032
scf7180001248353	1100	149	12.8682			0.0547755	54.7755
scf7180001247317	29110	3946	12.8777			0.0548161	54.8161
scf7180001242398	1054	143	12.889			0.0548641	54.8641
scf7180001235019	824	112	12.9126			0.0549647	54.9647
scf7180001243874	1095	149	12.9269			0.0550257	55.0257
scf7180001239676	1249	170	12.9303			0.0550401	55.0401
scf7180001243674	1019	139	12.9588			0.0551612	55.1612
scf7180001238472	1340	183	12.9739			0.0552255	55.2255
scf7180001238478	1434	196	12.9847			0.0552713	55.2713
[truncated: 12,746 more rows]

## Sheet: indvJ
scfID	length (bp)	# mapped reads	coverage		Mean coverage	Normalized coverage	Normalized coverage x1000
scf7180001234595	533	0	0		125.347	0	0
scf7180001234695	476	0	0			0	0
scf7180001235143	1108	0	0			0	0
scf7180001235358	1410	0	0			0	0
scf7180001235413	1042	0	0			0	0
scf7180001235617	1062	0	0			0	0
scf7180001237094	1043	0	0			0	0
scf7180001238061	1335	0	0			0	0
scf7180001238126	1167	0	0			0	0
scf7180001238151	1254	0	0			0	0
scf7180001238154	1076	0	0			0	0
scf7180001238155	1181	0	0			0	0
scf7180001238164	1003	0	0			0	0
scf7180001238179	1637	0	0			0	0
scf7180001238181	1524	0	0			0	0
scf7180001238182	1125	0	0			0	0
scf7180001238192	1077	0	0			0	0
scf7180001238293	1580	0	0			0	0
scf7180001238309	1147	0	0			0	0
scf7180001238319	1271	0	0			0	0
scf7180001238332	1242	0	0			0	0
scf7180001238340	1538	0	0			0	0
scf7180001238355	1721	0	0			0	0
scf7180001238361	1335	0	0			0	0
scf7180001238369	1054	0	0			0	0
scf7180001238395	1399	0	0			0	0
scf7180001238397	1716	0	0			0	0
scf7180001238406	1150	0	0			0	0
scf7180001238408	1625	0	0			0	0
scf7180001238413	1197	0	0			0	0
scf7180001238419	1443	0	0			0	0
scf7180001238422	1465	0	0			0	0
scf7180001238436	1108	0	0			0	0
scf7180001238445	1914	0	0			0	0
scf7180001238448	1251	0	0			0	0
scf7180001238449	1751	0	0			0	0
scf7180001238457	1059	0	0			0	0
scf7180001238465	1671	0	0			0	0
scf7180001238480	1412	0	0			0	0
scf7180001238503	1315	0	0			0	0
scf7180001238505	1585	0	0			0	0
scf7180001238516	1662	0	0			0	0
scf7180001238517	1085	0	0			0	0
scf7180001238522	1609	0	0			0	0
scf7180001238524	1263	0	0			0	0
scf7180001238527	1579	0	0			0	0
scf7180001238528	1446	0	0			0	0
scf7180001238534	1648	0	0			0	0
scf7180001238538	1271	0	0			0	0
scf7180001238543	1408	0	0			0	0
scf7180001238546	1394	0	0			0	0
scf7180001238548	1119	0	0			0	0
scf7180001238551	1331	0	0			0	0
scf7180001238566	1178	0	0			0	0
scf7180001238568	1177	0	0			0	0
scf7180001238571	1243	0	0			0	0
scf7180001238578	1329	0	0			0	0
scf7180001238579	1442	0	0			0	0
scf7180001238593	1245	0	0			0	0
scf7180001238604	1134	0	0			0	0
scf7180001238617	1106	0	0			0	0
scf7180001238620	1119	0	0			0	0
scf7180001238621	1086	0	0			0	0
scf7180001238623	1134	0	0			0	0
scf7180001238626	1444	0	0			0	0
scf7180001238631	1219	0	0			0	0
scf7180001238633	1334	0	0			0	0
scf7180001238643	1009	0	0			0	0
scf7180001238644	1098	0	0			0	0
scf7180001238645	1107	0	0			0	0
scf7180001238651	1115	0	0			0	0
scf7180001238657	1020	0	0			0	0
scf7180001238663	1029	0	0			0	0
scf7180001238666	1008	0	0			0	0
scf7180001238667	1006	0	0			0	0
scf7180001238669	1111	0	0			0	0
scf7180001238674	1434	0	0			0	0
scf7180001238677	1350	0	0			0	0
scf7180001238680	1112	0	0			0	0
scf7180001238683	1510	0	0			0	0
scf7180001238691	1058	0	0			0	0
scf7180001238692	1238	0	0			0	0
scf7180001238693	1233	0	0			0	0
scf7180001238695	1120	0	0			0	0
scf7180001238697	1270	0	0			0	0
scf7180001238698	1098	0	0			0	0
scf7180001238706	1294	0	0			0	0
scf7180001238707	1108	0	0			0	0
scf7180001238708	1344	0	0			0	0
scf7180001238709	1004	0	0			0	0
scf7180001238722	1025	0	0			0	0
scf7180001238723	1072	0	0			0	0
scf7180001238727	1035	0	0			0	0
scf7180001238734	1169	0	0			0	0
scf7180001238737	1378	0	0			0	0
scf7180001238739	1134	0	0			0	0
scf7180001238740	1177	0	0			0	0
scf7180001238741	1159	0	0			0	0
scf7180001238745	1365	0	0			0	0
scf7180001238746	1207	0	0			0	0
scf7180001238747	1028	0	0			0	0
scf7180001238748	1061	0	0			0	0
scf7180001238749	1070	0	0			0	0
scf7180001238750	1014	0	0			0	0
scf7180001238752	1568	0	0			0	0
scf7180001238753	1098	0	0			0	0
scf7180001238762	1087	0	0			0	0
scf7180001238763	1059	0	0			0	0
scf7180001238767	1090	0	0			0	0
scf7180001238770	1255	0	0			0	0
scf7180001238772	1129	0	0			0	0
scf7180001238783	1074	0	0			0	0
scf7180001238784	1055	0	0			0	0
scf7180001238787	1111	0	0			0	0
scf7180001238796	1260	0	0			0	0
scf7180001238798	1472	0	0			0	0
scf7180001238799	1118	0	0			0	0
scf7180001238800	1199	0	0			0	0
scf7180001238802	1320	0	0			0	0
scf7180001238807	1243	0	0			0	0
scf7180001238808	1053	0	0			0	0
scf7180001238810	1106	0	0			0	0
scf7180001238812	1286	0	0			0	0
scf7180001238814	1047	0	0			0	0
scf7180001238816	1032	0	0			0	0
scf7180001238818	1149	0	0			0	0
scf7180001238824	1030	0	0			0	0
scf7180001238830	1256	0	0			0	0
scf7180001238831	1033	0	0			0	0
scf7180001238832	1053	0	0			0	0
scf7180001238834	1293	0	0			0	0
scf7180001238836	1331	0	0			0	0
scf7180001238838	1043	0	0			0	0
scf7180001238839	1017	0	0			0	0
scf7180001238840	1385	0	0			0	0
scf7180001238851	1192	0	0			0	0
scf7180001238852	1057	0	0			0	0
scf7180001238854	1087	0	0			0	0
scf7180001238856	1010	0	0			0	0
scf7180001238858	1054	0	0			0	0
scf7180001238859	1017	0	0			0	0
scf7180001238860	1293	0	0			0	0
scf7180001238862	1017	0	0			0	0
scf7180001238863	1053	0	0			0	0
scf7180001238864	1077	0	0			0	0
scf7180001238865	1017	0	0			0	0
scf7180001238869	1034	0	0			0	0
scf7180001238872	1021	0	0			0	0
scf7180001238876	1052	0	0			0	0
scf7180001238877	1024	0	0			0	0
scf7180001238879	1038	0	0			0	0
scf7180001238880	1015	0	0			0	0
scf7180001238883	1224	0	0			0	0
scf7180001238884	1068	0	0			0	0
scf7180001238887	1048	0	0			0	0
scf7180001238890	1107	0	0			0	0
scf7180001238891	1009	0	0			0	0
scf7180001238892	1100	0	0			0	0
scf7180001238893	1056	0	0			0	0
scf7180001238894	1073	0	0			0	0
scf7180001238895	1142	0	0			0	0
scf7180001238898	1008	0	0			0	0
scf7180001238900	1018	0	0			0	0
scf7180001238901	1080	0	0			0	0
scf7180001238905	1074	0	0			0	0
scf7180001238906	1137	0	0			0	0
scf7180001238908	1018	0	0			0	0
scf7180001239398	1045	0	0			0	0
scf7180001240133	1558	0	0			0	0
scf7180001241886	1182	0	0			0	0
scf7180001242354	719	0	0			0	0
scf7180001243016	1292	0	0			0	0
scf7180001243479	1082	0	0			0	0
scf7180001244736	3317	0	0			0	0
scf7180001244773	4378	0	0			0	0
scf7180001245245	2250	0	0			0	0
scf7180001245339	1042	0	0			0	0
scf7180001246283	1093	0	0			0	0
scf7180001246586	2091	0	0			0	0
scf7180001246685	1123	0	0			0	0
scf7180001246738	1018	0	0			0	0
scf7180001246758	1163	0	0			0	0
scf7180001246840	1543	0	0			0	0
scf7180001246843	1570	0	0			0	0
scf7180001246865	1213	0	0			0	0
scf7180001246879	1003	0	0			0	0
scf7180001246882	1161	0	0			0	0
scf7180001246907	1377	0	0			0	0
scf7180001246908	1526	0	0			0	0
scf7180001246928	1486	0	0			0	0
scf7180001246935	1454	0	0			0	0
scf7180001246937	1160	0	0			0	0
scf7180001246938	1031	0	0			0	0
scf7180001246948	1060	0	0			0	0
scf7180001246955	1200	0	0			0	0
scf7180001246962	1002	0	0			0	0
scf7180001246975	1415	0	0			0	0
scf7180001246976	1494	0	0			0	0
scf7180001246988	1179	0	0			0	0
scf7180001246990	1189	0	0			0	0
scf7180001246998	1439	0	0			0	0
scf7180001246999	1141	0	0			0	0
scf7180001247003	1063	0	0			0	0
scf7180001247019	1103	0	0			0	0
scf7180001247020	1169	0	0			0	0
scf7180001247033	1513	0	0			0	0
scf7180001247046	1388	0	0			0	0
scf7180001247050	1007	0	0			0	0
scf7180001247051	1010	0	0			0	0
scf7180001247055	1425	0	0			0	0
scf7180001247059	1159	0	0			0	0
scf7180001247060	1065	0	0			0	0
scf7180001247063	1170	0	0			0	0
scf7180001247066	1086	0	0			0	0
scf7180001235992	4952	1	0.0252423			0.000201379	0.201379
scf7180001241072	2553	1	0.048962			0.000390611	0.390611
scf7180001238262	1678	1	0.0744934			0.000594297	0.594297
scf7180001234694	1616	1	0.0773515			0.000617098	0.617098
scf7180001238333	1559	1	0.0801796			0.00063966	0.63966
scf7180001236113	1493	1	0.083724			0.000667937	0.667937
scf7180001240920	1386	1	0.0901876			0.000719502	0.719502
scf7180001241382	1297	1	0.0963763			0.000768874	0.768874
scf7180001238577	1201	1	0.10408			0.000830333	0.830333
scf7180001247049	1200	1	0.104167			0.000831025	0.831025
scf7180001238428	1196	1	0.104515			0.000833804	0.833804
scf7180001242503	1160	1	0.107759			0.000859681	0.859681
scf7180001247027	1137	1	0.109938			0.000877071	0.877071
scf7180001238902	1136	1	0.110035			0.000877843	0.877843
scf7180001237444	1129	1	0.110717			0.000883286	0.883286
scf7180001234731	1109	1	0.112714			0.000899215	0.899215
scf7180001238276	1108	1	0.112816			0.000900027	0.900027
scf7180001238868	1097	1	0.113947			0.000909052	0.909052
scf7180001238679	1096	1	0.114051			0.000909881	0.909881
scf7180001238614	1091	1	0.114574			0.000914051	0.914051
scf7180001238608	1070	1	0.116822			0.000931991	0.931991
scf7180001238904	1049	1	0.119161			0.000950648	0.950648
scf7180001238570	1046	1	0.119503			0.000953375	0.953375
scf7180001235820	1039	1	0.120308			0.000959798	0.959798
scf7180001247017	1035	1	0.120773			0.000963507	0.963507
scf7180001238866	1013	1	0.123396			0.000984432	0.984432
scf7180001246842	1950	2	0.128205			0.0010228	1.0228
scf7180001245433	15356	16	0.130242			0.00103905	1.03905
scf7180001246916	1894	2	0.131996			0.00105304	1.05304
scf7180001238253	1859	2	0.134481			0.00107287	1.07287
scf7180001247001	1851	2	0.135062			0.0010775	1.0775
scf7180001238296	1839	2	0.135943			0.00108453	1.08453
scf7180001238235	1741	2	0.143596			0.00114558	1.14558
scf7180001238141	2599	3	0.144286			0.00115109	1.15109
scf7180001238519	1716	2	0.145688			0.00116227	1.16227
scf7180001245939	1710	2	0.146199			0.00116635	1.16635
scf7180001246697	1707	2	0.146456			0.0011684	1.1684
scf7180001246941	1697	2	0.147319			0.00117529	1.17529
scf7180001238453	1692	2	0.147754			0.00117876	1.17876
scf7180001238233	1624	2	0.153941			0.00122812	1.22812
scf7180001238539	1607	2	0.155569			0.00124111	1.24111
scf7180001238521	1586	2	0.157629			0.00125754	1.25754
scf7180001237084	1574	2	0.158831			0.00126713	1.26713
scf7180001238392	1531	2	0.163292			0.00130272	1.30272
scf7180001238337	1519	2	0.164582			0.00131301	1.31301
scf7180001236116	1514	2	0.165125			0.00131734	1.31734
scf7180001238670	1508	2	0.165782			0.00132259	1.32259
scf7180001238681	1492	2	0.16756			0.00133677	1.33677
scf7180001238542	1486	2	0.168237			0.00134217	1.34217
scf7180001238561	1484	2	0.168464			0.00134398	1.34398
scf7180001238540	1477	2	0.169262			0.00135035	1.35035
scf7180001238671	1473	2	0.169722			0.00135401	1.35401
scf7180001238530	1452	2	0.172176			0.00137359	1.37359
scf7180001238331	1443	2	0.17325			0.00138216	1.38216
scf7180001246818	1435	2	0.174216			0.00138987	1.38987
scf7180001245220	1431	2	0.174703			0.00139375	1.39375
scf7180001238515	1420	2	0.176056			0.00140455	1.40455
scf7180001246973	1412	2	0.177054			0.00141251	1.41251
scf7180001246994	1401	2	0.178444			0.0014236	1.4236
scf7180001238343	1400	2	0.178571			0.00142461	1.42461
scf7180001238416	1383	2	0.180766			0.00144213	1.44213
scf7180001238660	1369	2	0.182615			0.00145687	1.45687
scf7180001238668	1368	2	0.182749			0.00145794	1.45794
scf7180001238673	1366	2	0.183016			0.00146007	1.46007
scf7180001246917	1352	2	0.184911			0.00147519	1.47519
scf7180001238432	1348	2	0.18546			0.00147957	1.47957
scf7180001246793	1342	2	0.186289			0.00148618	1.48618
scf7180001238455	1341	2	0.186428			0.00148729	1.48729
scf7180001238410	1337	2	0.186986			0.00149174	1.49174
scf7180001247036	1335	2	0.187266			0.00149398	1.49398
scf7180001246859	1331	2	0.187829			0.00149847	1.49847
scf7180001238557	1328	2	0.188253			0.00150185	1.50185
scf7180001238414	1314	2	0.190259			0.00151785	1.51785
scf7180001238547	1312	2	0.190549			0.00152017	1.52017
scf7180001246881	1308	2	0.191131			0.00152482	1.52482
scf7180001238701	1304	2	0.191718			0.00152949	1.52949
scf7180001238364	1300	2	0.192308			0.0015342	1.5342
scf7180001247064	1300	2	0.192308			0.0015342	1.5342
scf7180001247032	1297	2	0.192753			0.00153775	1.53775
scf7180001238829	1296	2	0.192901			0.00153894	1.53894
scf7180001238659	1295	2	0.19305			0.00154012	1.54012
scf7180001238602	1273	2	0.196386			0.00156674	1.56674
scf7180001246915	2544	4	0.196541			0.00156797	1.56797
scf7180001238279	1270	2	0.19685			0.00157044	1.57044
scf7180001238781	1266	2	0.197472			0.0015754	1.5754
scf7180001238286	1891	3	0.198308			0.00158207	1.58207
scf7180001238779	1258	2	0.198728			0.00158542	1.58542
scf7180001247044	1255	2	0.199203			0.00158921	1.58921
scf7180001246850	1250	2	0.2			0.00159557	1.59557
scf7180001238344	1246	2	0.200642			0.00160069	1.60069
scf7180001238649	1244	2	0.200965			0.00160326	1.60326
scf7180001238512	1236	2	0.202265			0.00161364	1.61364
scf7180001238394	1235	2	0.202429			0.00161495	1.61495
scf7180001238440	1230	2	0.203252			0.00162151	1.62151
scf7180001247006	1228	2	0.203583			0.00162415	1.62415
scf7180001246943	1227	2	0.203749			0.00162548	1.62548
scf7180001238388	1226	2	0.203915			0.0016268	1.6268
scf7180001246722	1222	2	0.204583			0.00163213	1.63213
scf7180001247026	1222	2	0.204583			0.00163213	1.63213
scf7180001238458	1210	2	0.206612			0.00164831	1.64831
scf7180001246741	1210	2	0.206612			0.00164831	1.64831
scf7180001246996	1208	2	0.206954			0.00165104	1.65104
scf7180001238837	1204	2	0.207641			0.00165653	1.65653
scf7180001238835	1202	2	0.207987			0.00165928	1.65928
scf7180001238648	1200	2	0.208333			0.00166205	1.66205
scf7180001238806	1197	2	0.208855			0.00166622	1.66622
scf7180001246885	1193	2	0.209556			0.0016718	1.6718
scf7180001236796	596	1	0.209732			0.0016732	1.6732
scf7180001246889	1189	2	0.210261			0.00167743	1.67743
scf7180001246873	1783	3	0.21032			0.0016779	1.6779
scf7180001238552	1188	2	0.210438			0.00167884	1.67884
scf7180001238632	1185	2	0.21097			0.00168309	1.68309
scf7180001238650	1183	2	0.211327			0.00168593	1.68593
scf7180001238009	1180	2	0.211864			0.00169022	1.69022
scf7180001238813	1176	2	0.212585			0.00169597	1.69597
scf7180001238467	1175	2	0.212766			0.00169741	1.69741
scf7180001238731	1174	2	0.212947			0.00169886	1.69886
scf7180001238764	1174	2	0.212947			0.00169886	1.69886
scf7180001238261	1171	2	0.213493			0.00170321	1.70321
scf7180001238821	1166	2	0.214408			0.00171051	1.71051
scf7180001246707	1163	2	0.214961			0.00171493	1.71493
scf7180001246838	1163	2	0.214961			0.00171493	1.71493
scf7180001238690	1160	2	0.215517			0.00171936	1.71936
scf7180001238567	1148	2	0.21777			0.00173733	1.73733
scf7180001246721	1148	2	0.21777			0.00173733	1.73733
scf7180001238820	1145	2	0.218341			0.00174189	1.74189
scf7180001238603	1143	2	0.218723			0.00174493	1.74493
scf7180001246631	1140	2	0.219298			0.00174953	1.74953
scf7180001238363	1139	2	0.219491			0.00175106	1.75106
scf7180001236427	1138	2	0.219684			0.0017526	1.7526
scf7180001238822	1138	2	0.219684			0.0017526	1.7526
scf7180001238464	1134	2	0.220459			0.00175878	1.75878
scf7180001238771	1132	2	0.220848			0.00176189	1.76189
scf7180001238564	1130	2	0.221239			0.00176501	1.76501
scf7180001238728	1128	2	0.221631			0.00176814	1.76814
scf7180001238642	1125	2	0.222222			0.00177285	1.77285
scf7180001247023	1125	2	0.222222			0.00177285	1.77285
scf7180001238241	1124	2	0.22242			0.00177443	1.77443
scf7180001238442	1123	2	0.222618			0.00177601	1.77601
scf7180001246949	1120	2	0.223214			0.00178077	1.78077
scf7180001238662	1119	2	0.223414			0.00178236	1.78236
scf7180001247058	1119	2	0.223414			0.00178236	1.78236
scf7180001246735	1118	2	0.223614			0.00178395	1.78395
scf7180001238676	1112	2	0.22482			0.00179358	1.79358
scf7180001238689	1112	2	0.22482			0.00179358	1.79358
scf7180001238823	1110	2	0.225225			0.00179681	1.79681
scf7180001241319	1110	2	0.225225			0.00179681	1.79681
scf7180001238870	1104	2	0.226449			0.00180658	1.80658
scf7180001238686	1656	3	0.226449			0.00180658	1.80658
scf7180001238827	1103	2	0.226655			0.00180821	1.80821
scf7180001238678	1102	2	0.22686			0.00180985	1.80985
scf7180001238687	1102	2	0.22686			0.00180985	1.80985
scf7180001238618	1101	2	0.227066			0.0018115	1.8115
scf7180001238888	1093	2	0.228728			0.00182476	1.82476
scf7180001246827	1092	2	0.228938			0.00182643	1.82643
scf7180001238550	1087	2	0.229991			0.00183483	1.83483
scf7180001238735	1085	2	0.230415			0.00183821	1.83821
scf7180001246981	1080	2	0.231481			0.00184672	1.84672
scf7180001238661	1079	2	0.231696			0.00184843	1.84843
scf7180001246930	1077	2	0.232126			0.00185187	1.85187
scf7180001238346	1076	2	0.232342			0.00185359	1.85359
scf7180001238755	1076	2	0.232342			0.00185359	1.85359
scf7180001238304	2151	4	0.23245			0.00185445	1.85445
scf7180001238362	1613	3	0.232486			0.00185474	1.85474
scf7180001238897	1075	2	0.232558			0.00185531	1.85531
scf7180001247025	1073	2	0.232992			0.00185877	1.85877
scf7180001238173	2140	4	0.233645			0.00186398	1.86398
scf7180001238736	1069	2	0.233863			0.00186572	1.86572
scf7180001238751	1067	2	0.234302			0.00186922	1.86922
scf7180001246748	1066	2	0.234522			0.00187098	1.87098
scf7180001238759	1059	2	0.236072			0.00188334	1.88334
scf7180001238811	1058	2	0.236295			0.00188512	1.88512
scf7180001238874	1058	2	0.236295			0.00188512	1.88512
scf7180001238646	1056	2	0.236742			0.00188869	1.88869
scf7180001246821	1050	2	0.238095			0.00189949	1.89949
scf7180001238339	1049	2	0.238322			0.0019013	1.9013
scf7180001238607	1048	2	0.23855			0.00190311	1.90311
scf7180001238664	1048	2	0.23855			0.00190311	1.90311
scf7180001238786	1048	2	0.23855			0.00190311	1.90311
scf7180001238635	1046	2	0.239006			0.00190675	1.90675
scf7180001244082	1045	2	0.239234			0.00190857	1.90857
scf7180001238766	1044	2	0.239464			0.0019104	1.9104
scf7180001238886	1040	2	0.240385			0.00191775	1.91775
scf7180001238756	1035	2	0.241546			0.00192701	1.92701
scf7180001238470	1552	3	0.241624			0.00192764	1.92764
scf7180001238704	1030	2	0.242718			0.00193637	1.93637
scf7180001238775	1029	2	0.242954			0.00193825	1.93825
scf7180001238613	1028	2	0.243191			0.00194014	1.94014
scf7180001238889	1027	2	0.243427			0.00194203	1.94203
scf7180001238861	1025	2	0.243902			0.00194581	1.94581
scf7180001238347	1536	3	0.244141			0.00194771	1.94771
scf7180001238788	1019	2	0.245339			0.00195727	1.95727
scf7180001238907	1019	2	0.245339			0.00195727	1.95727
scf7180001238257	2035	4	0.2457			0.00196016	1.96016
scf7180001246931	1015	2	0.246305			0.00196499	1.96499
scf7180001238110	1014	2	0.246548			0.00196692	1.96692
scf7180001246690	1014	2	0.246548			0.00196692	1.96692
scf7180001238627	1013	2	0.246792			0.00196886	1.96886
scf7180001238338	1012	2	0.247036			0.00197081	1.97081
scf7180001238773	1010	2	0.247525			0.00197471	1.97471
scf7180001234799	1009	2	0.24777			0.00197667	1.97667
scf7180001238792	1009	2	0.24777			0.00197667	1.97667
scf7180001247014	1008	2	0.248016			0.00197863	1.97863
scf7180001238508	1005	2	0.248756			0.00198454	1.98454
scf7180001246946	1504	3	0.249335			0.00198916	1.98916
scf7180001238738	1002	2	0.249501			0.00199048	1.99048
scf7180001238092	1501	3	0.249833			0.00199313	1.99313
scf7180001247007	1000	2	0.25			0.00199446	1.99446
scf7180001238562	1456	3	0.257555			0.00205473	2.05473
scf7180001238308	1439	3	0.260598			0.00207901	2.07901
scf7180001238365	1433	3	0.261689			0.00208771	2.08771
scf7180001246922	1430	3	0.262238			0.00209209	2.09209
scf7180001238510	1400	3	0.267857			0.00213692	2.13692
scf7180001238504	1388	3	0.270173			0.0021554	2.1554
scf7180001246359	5077	11	0.270829			0.00216063	2.16063
scf7180001246867	2290	5	0.272926			0.00217736	2.17736
scf7180001238305	1812	4	0.275938			0.00220139	2.20139
scf7180001238306	1774	4	0.281849			0.00224855	2.24855
scf7180001246944	1300	3	0.288462			0.0023013	2.3013
scf7180001238675	1295	3	0.289575			0.00231019	2.31019
scf7180001246583	2570	6	0.291829			0.00232816	2.32816
scf7180001246968	1684	4	0.296912			0.00236872	2.36872
scf7180001247008	1678	4	0.297974			0.00237719	2.37719
scf7180001246947	1252	3	0.299521			0.00238953	2.38953
scf7180001238240	1240	3	0.302419			0.00241265	2.41265
scf7180001246894	1650	4	0.30303			0.00241753	2.41753
scf7180001246813	1629	4	0.306937			0.00244869	2.44869
scf7180001238043	2441	6	0.307251			0.0024512	2.4512
scf7180001247057	1212	3	0.309406			0.00246839	2.46839
scf7180001238169	1612	4	0.310174			0.00247452	2.47452
scf7180001246772	2015	5	0.310174			0.00247452	2.47452
scf7180001247056	1181	3	0.317528			0.00253318	2.53318
scf7180001246812	1574	4	0.317662			0.00253426	2.53426
scf7180001246789	1570	4	0.318471			0.00254071	2.54071
scf7180001238742	1152	3	0.325521			0.00259695	2.59695
scf7180001235241	1150	3	0.326087			0.00260147	2.60147
scf7180001238545	1148	3	0.326655			0.002606	2.606
scf7180001246835	1520	4	0.328947			0.00262429	2.62429
scf7180001238303	1519	4	0.329164			0.00262602	2.62602
scf7180001238427	1518	4	0.329381			0.00262775	2.62775
scf7180001238097	9461	25	0.330303			0.00263511	2.63511
scf7180001238329	1507	4	0.331785			0.00264693	2.64693
scf7180001246681	1506	4	0.332005			0.00264868	2.64868
scf7180001247047	1129	3	0.332152			0.00264986	2.64986
scf7180001238311	1128	3	0.332447			0.00265221	2.65221
scf7180001246836	1483	4	0.337154			0.00268976	2.68976
scf7180001238624	1478	4	0.338295			0.00269886	2.69886
scf7180001238209	2213	6	0.338906			0.00270374	2.70374
scf7180001238398	1474	4	0.339213			0.00270619	2.70619
scf7180001238430	2201	6	0.340754			0.00271848	2.71848
scf7180001238184	1451	4	0.34459			0.00274908	2.74908
scf7180001247021	1446	4	0.345781			0.00275859	2.75859
scf7180001238298	6506	18	0.345835			0.00275901	2.75901
scf7180001238234	1445	4	0.346021			0.0027605	2.7605
scf7180001246201	2887	8	0.34638			0.00276337	2.76337
scf7180001246883	1443	4	0.3465			0.00276432	2.76432
scf7180001238656	1441	4	0.346981			0.00276816	2.76816
scf7180001247040	1079	3	0.347544			0.00277265	2.77265
scf7180001247016	1075	3	0.348837			0.00278297	2.78297
scf7180001238396	1072	3	0.349813			0.00279076	2.79076
scf7180001238297	2130	6	0.352113			0.0028091	2.8091
scf7180001235035	1064	3	0.352444			0.00281174	2.81174
scf7180001246841	1417	4	0.352858			0.00281505	2.81505
scf7180001238554	1412	4	0.354108			0.00282501	2.82501
scf7180001238535	1051	3	0.356803			0.00284652	2.84652
scf7180001238300	1396	4	0.358166			0.00285739	2.85739
scf7180001238794	1388	4	0.360231			0.00287386	2.87386
scf7180001238336	1383	4	0.361533			0.00288425	2.88425
scf7180001246866	1035	3	0.362319			0.00289052	2.89052
scf7180001238341	1380	4	0.362319			0.00289052	2.89052
scf7180001238575	1373	4	0.364166			0.00290526	2.90526
scf7180001243396	2046	6	0.366569			0.00292443	2.92443
scf7180001240527	1018	3	0.368369			0.00293879	2.93879
scf7180001238116	1015	3	0.369458			0.00294748	2.94748
scf7180001238899	1015	3	0.369458			0.00294748	2.94748
scf7180001238403	1353	4	0.369549			0.0029482	2.9482
scf7180001246858	1351	4	0.370096			0.00295257	2.95257
scf7180001235237	1013	3	0.370188			0.0029533	2.9533
scf7180001238359	1345	4	0.371747			0.00296574	2.96574
scf7180001246960	1341	4	0.372856			0.00297459	2.97459
scf7180001238733	1331	4	0.375657			0.00299693	2.99693
scf7180001238294	1322	4	0.378215			0.00301734	3.01734
scf7180001238203	1981	6	0.378597			0.00302038	3.02038
scf7180001246734	1315	4	0.380228			0.0030334	3.0334
scf7180001246764	1636	5	0.382029			0.00304777	3.04777
scf7180001238265	3923	12	0.38236			0.00305041	3.05041
scf7180001246834	1955	6	0.383632			0.00306055	3.06055
scf7180001238411	1294	4	0.386399			0.00308263	3.08263
scf7180001238201	1935	6	0.387597			0.00309219	3.09219
scf7180001238450	1604	5	0.389651			0.00310857	3.10857
scf7180001246950	1269	4	0.394011			0.00314336	3.14336
scf7180001238145	2845	9	0.395431			0.00315468	3.15468
scf7180001238278	2521	8	0.396668			0.00316455	3.16455
scf7180001238454	1257	4	0.397772			0.00317336	3.17336
scf7180001246716	1257	4	0.397772			0.00317336	3.17336
scf7180001246890	1251	4	0.39968			0.00318858	3.18858
scf7180001238274	1864	6	0.402361			0.00320997	3.20997
scf7180001238433	1236	4	0.404531			0.00322728	3.22728
scf7180001246629	1847	6	0.406064			0.00323951	3.23951
scf7180001238688	1231	4	0.406174			0.00324039	3.24039
scf7180001247061	1229	4	0.406835			0.00324566	3.24566
scf7180001238425	1225	4	0.408163			0.00325626	3.25626
scf7180001238389	1222	4	0.409165			0.00326425	3.26425
scf7180001247012	1221	4	0.4095			0.00326693	3.26693
scf7180001238426	1218	4	0.410509			0.00327498	3.27498
scf7180001246964	1216	4	0.411184			0.00328036	3.28036
scf7180001238500	1210	4	0.413223			0.00329663	3.29663
scf7180001238199	3014	10	0.414731			0.00330866	3.30866
scf7180001238256	1500	5	0.416667			0.0033241	3.3241
scf7180001238885	1197	4	0.417711			0.00333243	3.33243
scf7180001238700	1195	4	0.41841			0.00333801	3.33801
scf7180001238871	1194	4	0.41876			0.0033408	3.3408
scf7180001238672	1192	4	0.419463			0.00334641	3.34641
scf7180001246706	1190	4	0.420168			0.00335203	3.35203
scf7180001238541	1181	4	0.42337			0.00337758	3.37758
scf7180001238853	1178	4	0.424448			0.00338618	3.38618
scf7180001238236	1470	5	0.42517			0.00339194	3.39194
scf7180001238438	1468	5	0.425749			0.00339656	3.39656
scf7180001235558	1174	4	0.425894			0.00339772	3.39772
scf7180001238761	1173	4	0.426257			0.00340061	3.40061
scf7180001238399	1464	5	0.426913			0.00340584	3.40584
scf7180001246630	1460	5	0.428082			0.00341517	3.41517
scf7180001238757	1167	4	0.428449			0.0034181	3.4181
scf7180001238068	1742	6	0.43054			0.00343478	3.43478
scf7180001238616	1156	4	0.432526			0.00345062	3.45062
scf7180001246876	1733	6	0.432776			0.00345261	3.45261
scf7180001238558	1155	4	0.4329			0.00345361	3.45361
scf7180001238532	1151	4	0.434405			0.00346561	3.46561
scf7180001238716	1148	4	0.43554			0.00347467	3.47467
scf7180001238260	2288	8	0.437063			0.00348682	3.48682
scf7180001238213	1143	4	0.437445			0.00348987	3.48987
scf7180001238443	1712	6	0.438084			0.00349496	3.49496
scf7180001247043	1140	4	0.438596			0.00349905	3.49905
scf7180001238407	1139	4	0.438982			0.00350212	3.50212
scf7180001238795	1138	4	0.439367			0.0035052	3.5052
scf7180001246503	1136	4	0.440141			0.00351137	3.51137
scf7180001238461	1704	6	0.440141			0.00351137	3.51137
scf7180001246992	1704	6	0.440141			0.00351137	3.51137
scf7180001238431	1700	6	0.441176			0.00351963	3.51963
scf7180001238896	1133	4	0.441306			0.00352067	3.52067
scf7180001234603	1131	4	0.442087			0.0035269	3.5269
scf7180001238255	1131	4	0.442087			0.0035269	3.5269
scf7180001238421	1128	4	0.443262			0.00353628	3.53628
scf7180001238789	1128	4	0.443262			0.00353628	3.53628
scf7180001238758	1127	4	0.443656			0.00353941	3.53941
scf7180001246811	1127	4	0.443656			0.00353941	3.53941
scf7180001238459	1120	4	0.446429			0.00356154	3.56154
scf7180001238429	1118	4	0.447227			0.00356791	3.56791
scf7180001238529	1118	4	0.447227			0.00356791	3.56791
scf7180001246776	1116	4	0.448029			0.0035743	3.5743
scf7180001238560	1111	4	0.450045			0.00359039	3.59039
scf7180001238743	1109	4	0.450857			0.00359686	3.59686
scf7180001238021	1106	4	0.45208			0.00360662	3.60662
scf7180001238555	1103	4	0.453309			0.00361643	3.61643
scf7180001247002	1097	4	0.455789			0.00363621	3.63621
scf7180001246765	1088	4	0.459559			0.00366629	3.66629
scf7180001247028	1082	4	0.462107			0.00368662	3.68662
scf7180001245553	1352	5	0.462278			0.00368798	3.68798
scf7180001246817	1622	6	0.462392			0.00368889	3.68889
scf7180001238114	3240	12	0.462963			0.00369344	3.69344
scf7180001238855	1078	4	0.463822			0.0037003	3.7003
scf7180001246959	1346	5	0.464339			0.00370442	3.70442
scf7180001247030	1072	4	0.466418			0.00372101	3.72101
scf7180001238765	1068	4	0.468165			0.00373494	3.73494
scf7180001238334	1601	6	0.468457			0.00373728	3.73728
scf7180001238313	1066	4	0.469043			0.00374195	3.74195
scf7180001246877	1599	6	0.469043			0.00374195	3.74195
scf7180001238462	1064	4	0.469925			0.00374898	3.74898
scf7180001238768	1063	4	0.470367			0.00375251	3.75251
scf7180001242395	1061	4	0.471254			0.00375958	3.75958
scf7180001238611	1055	4	0.473934			0.00378097	3.78097
scf7180001238857	1055	4	0.473934			0.00378097	3.78097
scf7180001246739	1055	4	0.473934			0.00378097	3.78097
scf7180001238665	1045	4	0.478469			0.00381715	3.81715
scf7180001238817	1042	4	0.479846			0.00382814	3.82814
scf7180001240295	1039	4	0.481232			0.00383919	3.83919
scf7180001238146	2076	8	0.481696			0.00384289	3.84289
scf7180001246536	1035	4	0.483092			0.00385403	3.85403
scf7180001238485	1033	4	0.484027			0.00386149	3.86149
scf7180001238797	1031	4	0.484966			0.00386898	3.86898
scf7180001238634	1025	4	0.487805			0.00389163	3.89163
scf7180001236200	1024	4	0.488281			0.00389543	3.89543
scf7180001238622	1024	4	0.488281			0.00389543	3.89543
scf7180001238630	1022	4	0.489237			0.00390305	3.90305
scf7180001238826	1020	4	0.490196			0.00391071	3.91071
scf7180001247053	1018	4	0.491159			0.00391839	3.91839
scf7180001247004	1269	5	0.492514			0.0039292	3.9292
scf7180001238266	1522	6	0.492773			0.00393126	3.93126
scf7180001238776	1012	4	0.494071			0.00394162	3.94162
scf7180001247048	1011	4	0.49456			0.00394552	3.94552
scf7180001238601	1004	4	0.498008			0.00397303	3.97303
scf7180001238506	1255	5	0.498008			0.00397303	3.97303
scf7180001247037	1506	6	0.498008			0.00397303	3.97303
scf7180001237744	1003	4	0.498504			0.00397699	3.97699
scf7180001238881	1000	4	0.5			0.00398892	3.98892
scf7180001238636	1499	6	0.500334			0.00399158	3.99158
scf7180001238696	1496	6	0.501337			0.00399959	3.99959
scf7180001238291	1244	5	0.502412			0.00400816	4.00816
scf7180001246798	1485	6	0.505051			0.00402921	4.02921
scf7180001238352	1974	8	0.506586			0.00404146	4.04146
scf7180001238172	1472	6	0.509511			0.0040648	4.0648
scf7180001246434	1221	5	0.511876			0.00408366	4.08366
scf7180001247018	1465	6	0.511945			0.00408422	4.08422
scf7180001238569	1462	6	0.512996			0.0040926	4.0926
scf7180001238655	1457	6	0.514756			0.00410664	4.10664
scf7180001238744	1197	5	0.522139			0.00416554	4.16554
scf7180001238703	1432	6	0.523743			0.00417834	4.17834
scf7180001247015	1424	6	0.526685			0.00420181	4.20181
scf7180001235717	1415	6	0.530035			0.00422854	4.22854
scf7180001246871	1397	6	0.536865			0.00428302	4.28302
scf7180001238062	2773	12	0.54093			0.00431546	4.31546
scf7180001238401	1152	5	0.542535			0.00432825	4.32825
scf7180001238451	1150	5	0.543478			0.00433578	4.33578
scf7180001238376	1379	6	0.543872			0.00433893	4.33893
scf7180001238652	1377	6	0.544662			0.00434523	4.34523
scf7180001238301	1375	6	0.545455			0.00435155	4.35155
scf7180001238185	1370	6	0.547445			0.00436743	4.36743
scf7180001238805	1363	6	0.550257			0.00438986	4.38986
scf7180001238211	2264	10	0.55212			0.00440473	4.40473
scf7180001238210	1811	8	0.552181			0.00440521	4.40521
scf7180001238162	1129	5	0.553587			0.00441643	4.41643
scf7180001247009	1121	5	0.557538			0.00444795	4.44795
scf7180001238815	1344	6	0.558036			0.00445192	4.45192
scf7180001238446	1343	6	0.558451			0.00445523	4.45523
scf7180001238514	1338	6	0.560538			0.00447188	4.47188
scf7180001245646	1333	6	0.562641			0.00448866	4.48866
scf7180001246688	1322	6	0.567322			0.00452601	4.52601
scf7180001238348	1756	8	0.569476			0.00454319	4.54319
scf7180001238654	1535	7	0.570033			0.00454763	4.54763
scf7180001238400	1091	5	0.572869			0.00457026	4.57026
scf7180001238171	1740	8	0.574713			0.00458497	4.58497
scf7180001246982	1303	6	0.575595			0.004592	4.592
scf7180001246802	1297	6	0.578258			0.00461325	4.61325
scf7180001247000	1079	5	0.57924			0.00462108	4.62108
scf7180001238138	3435	16	0.582242			0.00464503	4.64503
scf7180001238205	1062	5	0.588512			0.00469506	4.69506
scf7180001238342	1679	8	0.595593			0.00475154	4.75154
scf7180001238456	1468	7	0.596049			0.00475518	4.75518
scf7180001238647	1257	6	0.596659			0.00476005	4.76005
scf7180001238625	1252	6	0.599042			0.00477906	4.77906
scf7180001238101	3334	16	0.59988			0.00478575	4.78575
scf7180001238565	1250	6	0.6			0.0047867	4.7867
scf7180001238030	4162	20	0.600673			0.00479207	4.79207
scf7180001238267	1455	7	0.601375			0.00479767	4.79767
scf7180001246905	1870	9	0.601604			0.0047995	4.7995
scf7180001238202	1245	6	0.60241			0.00480593	4.80593
scf7180001246869	1656	8	0.603865			0.00481754	4.81754
scf7180001237919	4545	22	0.605061			0.00482708	4.82708
scf7180001238619	1235	6	0.607287			0.00484484	4.84484
scf7180001247029	1026	5	0.609162			0.00485979	4.85979
scf7180001238520	1230	6	0.609756			0.00486454	4.86454
scf7180001238585	1230	6	0.609756			0.00486454	4.86454
scf7180001238615	1229	6	0.610252			0.00486849	4.86849
scf7180001238533	1227	6	0.611247			0.00487643	4.87643
scf7180001238785	1225	6	0.612245			0.00488439	4.88439
scf7180001238793	1225	6	0.612245			0.00488439	4.88439
scf7180001238780	1221	6	0.614251			0.00490039	4.90039
scf7180001246727	1215	6	0.617284			0.00492459	4.92459
scf7180001238243	1213	6	0.618302			0.00493271	4.93271
scf7180001238702	1213	6	0.618302			0.00493271	4.93271
scf7180001238357	1615	8	0.619195			0.00493984	4.93984
scf7180001238295	2015	10	0.620347			0.00494903	4.94903
scf7180001246969	1207	6	0.621375			0.00495723	4.95723
scf7180001244732	1005	5	0.621891			0.00496134	4.96134
scf7180001238845	1003	5	0.623131			0.00497124	4.97124
scf7180001238328	1398	7	0.625894			0.00499328	4.99328
scf7180001238437	1394	7	0.62769			0.00500761	5.00761
scf7180001237946	1391	7	0.629044			0.00501841	5.01841
scf7180001236275	1186	6	0.632378			0.00504501	5.04501
scf7180001246671	1183	6	0.633981			0.0050578	5.0578
scf7180001246636	1966	10	0.635809			0.00507238	5.07238
scf7180001238867	1177	6	0.637213			0.00508358	5.08358
scf7180001238335	1958	10	0.638407			0.0050931	5.0931
scf7180001238091	1171	6	0.640478			0.00510963	5.10963
scf7180001246771	1365	7	0.641026			0.005114	5.114
scf7180001246921	1167	6	0.642674			0.00512715	5.12715
scf7180001238639	1163	6	0.644884			0.00514478	5.14478
scf7180001238640	1158	6	0.647668			0.00516699	5.16699
scf7180001238495	1544	8	0.647668			0.00516699	5.16699
scf7180001238356	1536	8	0.651042			0.00519391	5.19391
scf7180001238216	1919	10	0.651381			0.00519661	5.19661
scf7180001238434	1525	8	0.655738			0.00523137	5.23137
scf7180001246934	1128	6	0.664894			0.00530441	5.30441
scf7180001246585	1876	10	0.666311			0.00531572	5.31572
scf7180001234769	1311	7	0.667429			0.00532464	5.32464
scf7180001238149	1122	6	0.668449			0.00533278	5.33278
scf7180001238360	1119	6	0.670241			0.00534708	5.34708
scf7180001238115	1490	8	0.671141			0.00535425	5.35425
scf7180001238638	1114	6	0.67325			0.00537108	5.37108
scf7180001238760	1114	6	0.67325			0.00537108	5.37108
scf7180001243400	1112	6	0.67446			0.00538074	5.38074
scf7180001238609	1482	8	0.674764			0.00538316	5.38316
scf7180001238628	1111	6	0.675068			0.00538558	5.38558
scf7180001238556	1110	6	0.675676			0.00539043	5.39043
scf7180001238684	1293	7	0.676721			0.00539877	5.39877
scf7180001246945	1102	6	0.680581			0.00542956	5.42956
scf7180001238366	1466	8	0.682128			0.00544191	5.44191
scf7180001246997	1280	7	0.683594			0.0054536	5.4536
scf7180001246759	1096	6	0.684307			0.00545929	5.45929
scf7180001238439	1460	8	0.684932			0.00546427	5.46427
scf7180001242293	1094	6	0.685558			0.00546927	5.46927
scf7180001238121	3273	18	0.687443			0.00548431	5.48431
scf7180001238137	3268	18	0.688494			0.0054927	5.4927
scf7180001238809	1088	6	0.689338			0.00549943	5.49943
scf7180001244751	1084	6	0.691882			0.00551972	5.51972
scf7180001238629	1083	6	0.692521			0.00552482	5.52482
scf7180001246535	1083	6	0.692521			0.00552482	5.52482
scf7180001238393	1805	10	0.692521			0.00552482	5.52482
scf7180001247041	1443	8	0.693001			0.00552865	5.52865
scf7180001246972	1439	8	0.694927			0.00554402	5.54402
scf7180001238502	1259	7	0.694996			0.00554457	5.54457
scf7180001238875	1079	6	0.695088			0.0055453	5.5453
scf7180001246855	1077	6	0.696379			0.0055556	5.5556
scf7180001238250	1792	10	0.697545			0.0055649	5.5649
scf7180001240312	1074	6	0.698324			0.00557112	5.57112
scf7180001246920	1074	6	0.698324			0.00557112	5.57112
scf7180001238391	1068	6	0.702247			0.00560242	5.60242
scf7180001246851	1068	6	0.702247			0.00560242	5.60242
scf7180001238163	1599	9	0.703565			0.00561293	5.61293
scf7180001239233	1063	6	0.70555			0.00562877	5.62877
scf7180001246961	1417	8	0.705716			0.00563009	5.63009
scf7180001238612	1061	6	0.70688			0.00563938	5.63938
scf7180001238882	1057	6	0.709555			0.00566072	5.66072
scf7180001238574	1231	7	0.710804			0.00567068	5.67068
scf7180001238147	2278	13	0.713345			0.00569095	5.69095
scf7180001247022	1048	6	0.715649			0.00570933	5.70933
scf7180001238310	1743	10	0.717154			0.00572134	5.72134
scf7180001246912	1045	6	0.717703			0.00572572	5.72572
scf7180001247034	1391	8	0.718907			0.00573533	5.73533
scf7180001246777	1387	8	0.720981			0.00575187	5.75187
scf7180001246849	1386	8	0.721501			0.00575602	5.75602
scf7180001246926	1905	11	0.721785			0.00575828	5.75828
scf7180001238549	1039	6	0.721848			0.00575879	5.75879
scf7180001246525	4326	25	0.722376			0.005763	5.763
scf7180001246613	1899	11	0.724065			0.00577648	5.77648
scf7180001242155	1026	6	0.730994			0.00583175	5.83175
scf7180001247031	1366	8	0.732064			0.00584029	5.84029
scf7180001246874	1024	6	0.732422			0.00584314	5.84314
scf7180001246910	1365	8	0.732601			0.00584457	5.84457
scf7180001238803	1363	8	0.733676			0.00585315	5.85315
scf7180001246680	2384	14	0.73406			0.00585622	5.85622
scf7180001238903	1190	7	0.735294			0.00586606	5.86606
scf7180001238435	1528	9	0.736257			0.00587374	5.87374
scf7180001242871	1016	6	0.738189			0.00588915	5.88915
scf7180001246234	1012	6	0.741107			0.00591243	5.91243
scf7180001238474	1339	8	0.746826			0.00595806	5.95806
scf7180001238525	1338	8	0.747384			0.00596251	5.96251
scf7180001246911	1337	8	0.747943			0.00596697	5.96697
scf7180001248905	501	3	0.748503			0.00597144	5.97144
scf7180001238825	1002	6	0.748503			0.00597144	5.97144
scf7180001238405	1491	9	0.754527			0.0060195	6.0195
scf7180001238423	1322	8	0.75643			0.00603467	6.03467
scf7180001238469	1154	7	0.758232			0.00604905	6.04905
scf7180001244740	2139	13	0.759701			0.00606077	6.06077
scf7180001238523	1315	8	0.760456			0.0060668	6.0668
scf7180001238790	1313	8	0.761615			0.00607604	6.07604
scf7180001246709	1142	7	0.7662			0.00611262	6.11262
scf7180001238573	1458	9	0.771605			0.00615574	6.15574
scf7180001234605	1434	9	0.784519			0.00625877	6.25877
scf7180001246814	1906	12	0.786988			0.00627847	6.27847
scf7180001240082	1424	9	0.790028			0.00630272	6.30272
scf7180001246983	1104	7	0.792572			0.00632302	6.32302
scf7180001246584	2678	17	0.793503			0.00633044	6.33044
scf7180001238402	1252	8	0.798722			0.00637208	6.37208
scf7180001238231	1565	10	0.798722			0.00637208	6.37208
scf7180001238595	1247	8	0.801925			0.00639763	6.39763
scf7180001238307	1554	10	0.804376			0.00641718	6.41718
scf7180001238270	2162	14	0.809436			0.00645755	6.45755
scf7180001246767	2623	17	0.810141			0.00646318	6.46318
scf7180001238069	1234	8	0.810373			0.00646502	6.46502
scf7180001238563	1388	9	0.810519			0.00646619	6.46619
scf7180001247038	1225	8	0.816327			0.00651252	6.51252
scf7180001244526	1224	8	0.816993			0.00651784	6.51784
scf7180001238134	1213	8	0.824402			0.00657695	6.57695
scf7180001238658	1362	9	0.825991			0.00658962	6.58962
scf7180001238415	1209	8	0.82713			0.00659871	6.59871
scf7180001243277	1055	7	0.829384			0.00661669	6.61669
scf7180001238509	1506	10	0.830013			0.00662171	6.62171
scf7180001238144	1354	9	0.830871			0.00662856	6.62856
scf7180001246897	1202	8	0.831947			0.00663714	6.63714
scf7180001235890	1196	8	0.83612			0.00667043	6.67043
scf7180001246733	1196	8	0.83612			0.00667043	6.67043
scf7180001243434	1046	7	0.83652			0.00667362	6.67362
scf7180001246927	1491	10	0.838364			0.00668833	6.68833
scf7180001245797	1041	7	0.840538			0.00670568	6.70568
scf7180001238417	1188	8	0.841751			0.00671535	6.71535
scf7180001238801	1187	8	0.84246			0.00672101	6.72101
scf7180001238483	1480	10	0.844595			0.00673804	6.73804
scf7180001246670	1771	12	0.846979			0.00675706	6.75706
scf7180001238724	1033	7	0.847047			0.00675761	6.75761
scf7180001238254	1469	10	0.850919			0.00678849	6.78849
scf7180001235277	1027	7	0.851996			0.00679709	6.79709
scf7180001238367	1610	11	0.854037			0.00681337	6.81337
scf7180001238183	1754	12	0.855188			0.00682255	6.82255
scf7180001238029	4087	28	0.856374			0.00683201	6.83201
scf7180001238200	2331	16	0.858001			0.00684499	6.84499
scf7180001238873	1015	7	0.862069			0.00687745	6.87745
scf7180001247065	1014	7	0.862919			0.00688423	6.88423
scf7180001246634	1157	8	0.864304			0.00689528	6.89528
scf7180001238682	1012	7	0.864625			0.00689784	6.89784
scf7180001246648	4184	29	0.866396			0.00691197	6.91197
scf7180001238412	1154	8	0.866551			0.00691321	6.91321
scf7180001238729	1154	8	0.866551			0.00691321	6.91321
scf7180001246791	1152	8	0.868056			0.00692521	6.92521
scf7180001246774	1151	8	0.86881			0.00693122	6.93122
scf7180001237942	1148	8	0.87108			0.00694934	6.94934
scf7180001238099	1148	8	0.87108			0.00694934	6.94934
scf7180001246839	1146	8	0.8726			0.00696147	6.96147
scf7180001246989	1144	8	0.874126			0.00697364	6.97364
scf7180001242125	1286	9	0.874806			0.00697906	6.97906
scf7180001246433	1000	7	0.875			0.00698061	6.98061
scf7180001238791	1141	8	0.876424			0.00699197	6.99197
scf7180001238452	1701	12	0.881834			0.00703513	7.03513
scf7180001243000	1700	12	0.882353			0.00703927	7.03927
scf7180001238263	1118	8	0.894454			0.00713581	7.13581
scf7180001238468	1256	9	0.895701			0.00714576	7.14576
scf7180001246861	1534	11	0.896349			0.00715093	7.15093
scf7180001238156	1950	14	0.897436			0.0071596	7.1596
scf7180001238778	1112	8	0.899281			0.00717432	7.17432
scf7180001246884	1803	13	0.901276			0.00719023	7.19023
scf7180001238482	1244	9	0.904341			0.00721469	7.21469
scf7180001246801	1104	8	0.905797			0.0072263	7.2263
scf7180001238819	1100	8	0.909091			0.00725258	7.25258
scf7180001238264	2878	21	0.912092			0.00727652	7.27652
scf7180001246903	1497	11	0.918504			0.00732767	7.32767
scf7180001235032	1083	8	0.923361			0.00736643	7.36643
scf7180001238559	1217	9	0.924404			0.00737475	7.37475
scf7180001238463	1487	11	0.924681			0.00737695	7.37695
scf7180001246977	1073	8	0.931966			0.00743508	7.43508
scf7180001238653	1339	10	0.933532			0.00744757	7.44757
scf7180001246951	1071	8	0.933707			0.00744896	7.44896
scf7180001247024	1071	8	0.933707			0.00744896	7.44896
scf7180001238384	1866	14	0.937835			0.0074819	7.4819
scf7180001246424	7704	58	0.94107			0.0075077	7.5077
scf7180001246956	1328	10	0.941265			0.00750926	7.50926
scf7180001238272	1194	9	0.942211			0.00751681	7.51681
scf7180001238350	1055	8	0.947867			0.00756193	7.56193
scf7180001238475	1571	12	0.954806			0.00761729	7.61729
scf7180001246979	1042	8	0.959693			0.00765628	7.65628
scf7180001238833	1038	8	0.963391			0.00768578	7.68578
scf7180001238345	1037	8	0.96432			0.00769319	7.69319
scf7180001247052	1296	10	0.964506			0.00769468	7.69468
scf7180001238878	1036	8	0.965251			0.00770062	7.70062
scf7180001247039	1295	10	0.965251			0.00770062	7.70062
scf7180001246856	1292	10	0.967492			0.0077185	7.7185
scf7180001243944	4624	36	0.973183			0.0077639	7.7639
scf7180001238777	1016	8	0.984252			0.0078522	7.8522
scf7180001245714	1397	11	0.984252			0.0078522	7.8522
scf7180001235348	1648	13	0.986044			0.0078665	7.8665
scf7180001238606	1014	8	0.986193			0.00786769	7.86769
scf7180001238441	1388	11	0.990634			0.00790312	7.90312
scf7180001238299	1258	10	0.993641			0.00792711	7.92711
scf7180001238206	1121	9	1.00357			0.00800631	8.00631
scf7180001238316	1602	13	1.01436			0.00809238	8.09238
scf7180001238409	1232	10	1.01461			0.0080944	8.0944
scf7180001246600	4901	40	1.0202			0.00813899	8.13899
scf7180001246696	1946	16	1.02775			0.00819922	8.19922
scf7180001234660	1216	10	1.02796			0.0082009	8.2009
scf7180001246744	3156	26	1.02978			0.00821546	8.21546
scf7180001238526	1210	10	1.03306			0.00824157	8.24157
scf7180001246863	2420	20	1.03306			0.00824157	8.24157
scf7180001238685	1208	10	1.03477			0.00825521	8.25521
scf7180001246794	1569	13	1.03569			0.00826258	8.26258
scf7180001246893	2163	18	1.04022			0.00829872	8.29872
scf7180001246875	1560	13	1.04167			0.00831025	8.31025
scf7180001238093	1198	10	1.04341			0.00832412	8.32412
scf7180001246952	1436	12	1.04457			0.0083334	8.3334
scf7180001246963	1076	9	1.04554			0.00834114	8.34114
scf7180001246906	1787	15	1.04924			0.0083707	8.3707
scf7180001247013	1191	10	1.04954			0.00837305	8.37305
scf7180001242445	1309	11	1.05042			0.00838008	8.38008
scf7180001238637	1187	10	1.05307			0.00840126	8.40126
scf7180001238379	1656	14	1.05676			0.00843069	8.43069
scf7180001238699	1064	9	1.05733			0.00843522	8.43522
scf7180001238754	1064	9	1.05733			0.00843522	8.43522
scf7180001246708	1064	9	1.05733			0.00843522	8.43522
scf7180001238271	1061	9	1.06032			0.00845907	8.45907
scf7180001246702	2588	22	1.0626			0.00847722	8.47722
scf7180001234885	1053	9	1.06838			0.00852333	8.52333
scf7180001246878	1519	13	1.06978			0.00853455	8.53455
scf7180001238042	2333	20	1.07158			0.00854891	8.54891
scf7180001247042	1396	12	1.0745			0.00857218	8.57218
scf7180001246978	1275	11	1.07843			0.00860355	8.60355
scf7180001246581	1384	12	1.08382			0.0086465	8.6465
scf7180001238044	1032	9	1.09012			0.00869677	8.69677
scf7180001238420	1376	12	1.09012			0.00869677	8.69677
scf7180001238239	1261	11	1.0904			0.00869907	8.69907
scf7180001238349	1260	11	1.09127			0.00870598	8.70598
scf7180001246715	1947	17	1.09142			0.00870719	8.70719
scf7180001246904	2060	18	1.09223			0.00871366	8.71366
scf7180001238290	1829	16	1.09349			0.00872372	8.72372
scf7180001238067	2160	19	1.09954			0.00877193	8.77193
scf7180001238194	1361	12	1.10213			0.00879262	8.79262
scf7180001246824	1020	9	1.10294			0.00879909	8.79909
scf7180001246766	1019	9	1.10402			0.00880772	8.80772
scf7180001246918	1131	10	1.10522			0.00881724	8.81724
scf7180001235666	1130	10	1.10619			0.00882504	8.82504
scf7180001238368	1242	11	1.10709			0.00883215	8.83215
scf7180001238418	1127	10	1.10914			0.00884853	8.84853
scf7180001246635	1118	10	1.11807			0.00891977	8.91977
scf7180001237638	1003	9	1.12164			0.00894822	8.94822
scf7180001238460	1000	9	1.125			0.00897507	8.97507
scf7180001246669	3110	28	1.1254			0.00897828	8.97828
scf7180001238582	1106	10	1.1302			0.00901655	9.01655
scf7180001246790	1102	10	1.1343			0.00904927	9.04927
scf7180001237853	1645	15	1.13982			0.00909328	9.09328
scf7180001246919	1315	12	1.14068			0.0091002	9.1002
scf7180001238536	1203	11	1.14298			0.00911848	9.11848
scf7180001238382	1311	12	1.14416			0.00912796	9.12796
scf7180001246770	1080	10	1.15741			0.00923361	9.23361
scf7180001238259	1728	16	1.15741			0.00923361	9.23361
scf7180001238351	1940	18	1.15979			0.00925265	9.25265
scf7180001246749	1288	12	1.1646			0.00929096	9.29096
scf7180001246676	1716	16	1.1655			0.00929818	9.29818
scf7180001246892	1072	10	1.16604			0.00930252	9.30252
scf7180001238273	1606	15	1.1675			0.0093141	9.3141
scf7180001238112	2129	20	1.17426			0.00936806	9.36806
scf7180001246815	1274	12	1.17739			0.00939306	9.39306
scf7180001246823	1375	13	1.18182			0.00942836	9.42836
scf7180001235318	1585	15	1.18297			0.00943751	9.43751
scf7180001238353	1479	14	1.18323			0.00943963	9.43963
scf7180001246809	1896	18	1.18671			0.00946737	9.46737
scf7180001238718	1053	10	1.18708			0.00947037	9.47037
scf7180001237969	4843	46	1.18728			0.00947193	9.47193
scf7180001238599	1049	10	1.19161			0.00950648	9.50648
scf7180001246582	1677	16	1.19261			0.00951442	9.51442
scf7180001246673	1048	10	1.19275			0.00951555	9.51555
scf7180001238289	1780	17	1.19382			0.00952411	9.52411
scf7180001246965	1044	10	1.19732			0.00955201	9.55201
scf7180001238804	1246	12	1.20385			0.00960414	9.60414
scf7180001235687	621	6	1.20773			0.00963507	9.63507
scf7180001238586	1035	10	1.20773			0.00963507	9.63507
scf7180001238584	1034	10	1.2089			0.00964439	9.64439
scf7180001238320	1238	12	1.21163			0.0096662	9.6662
scf7180001246672	1238	12	1.21163			0.0096662	9.6662
scf7180001238228	1031	10	1.21242			0.00967245	9.67245
scf7180001237665	1030	10	1.21359			0.00968184	9.68184
scf7180001246095	1231	12	1.21852			0.00972117	9.72117
scf7180001238478	1434	14	1.22036			0.00973586	9.73586
scf7180001244938	1023	10	1.2219			0.00974809	9.74809
scf7180001238292	1328	13	1.22364			0.00976204	9.76204
scf7180001247011	1018	10	1.2279			0.00979597	9.79597
scf7180001247005	1017	10	1.22911			0.0098056	9.8056
scf7180001240230	1314	13	1.23668			0.00986605	9.86605
scf7180001244795	1010	10	1.23762			0.00987356	9.87356
scf7180001238178	2119	21	1.23879			0.00988288	9.88288
scf7180001238518	1412	14	1.23938			0.00988755	9.88755
scf7180001238588	1210	12	1.23967			0.00988988	9.88988
scf7180001246513	1210	12	1.23967			0.00988988	9.88988
scf7180001238553	1007	10	1.24131			0.00990298	9.90298
scf7180001246819	2211	22	1.24378			0.00992269	9.92269
scf7180001246637	2110	21	1.24408			0.00992504	9.92504
scf7180001238580	1100	11	1.25			0.0099723	9.9723
scf7180001238492	1296	13	1.25386			0.0100031	10.0031
scf7180001246800	1495	15	1.25418			0.0100057	10.0057
scf7180001238302	1192	12	1.25839			0.0100392	10.0392
scf7180001240099	1092	11	1.25916			0.0100454	10.0454
scf7180001237281	1089	11	1.26263			0.010073	10.073
scf7180001238190	1775	18	1.26761			0.0101128	10.1128
scf7180001246909	1076	11	1.27788			0.0101947	10.1947
scf7180001238498	1069	11	1.28625			0.0102615	10.2615
scf7180001240372	1262	13	1.28764			0.0102726	10.2726
scf7180001238226	1066	11	1.28987			0.0102904	10.2904
scf7180001241782	1161	12	1.29199			0.0103073	10.3073
scf7180001243752	1063	11	1.29351			0.0103194	10.3194
scf7180001246788	1544	16	1.29534			0.010334	10.334
scf7180001238447	1061	11	1.29595			0.0103389	10.3389
scf7180001238242	2309	24	1.29926			0.0103653	10.3653
scf7180001246506	1152	12	1.30208			0.0103878	10.3878
scf7180001246504	6620	69	1.30287			0.0103941	10.3941
scf7180001238135	2968	31	1.30559			0.0104158	10.4158
scf7180001238157	1432	15	1.30936			0.0104458	10.4458
scf7180001240847	1240	13	1.31048			0.0104548	10.4548
scf7180001239768	1237	13	1.31366			0.0104802	10.4802
scf7180001246752	1045	11	1.31579			0.0104972	10.4972
scf7180001246718	2170	23	1.32488			0.0105697	10.5697
scf7180001238386	1696	18	1.32665			0.0105838	10.5838
scf7180001246985	1035	11	1.3285			0.0105986	10.5986
scf7180001241228	1310	14	1.33588			0.0106574	10.6574
scf7180001237934	1120	12	1.33929			0.0106846	10.6846
scf7180001238324	1677	18	1.34168			0.0107037	10.7037
scf7180001246995	1211	13	1.34187			0.0107052	10.7052
scf7180001238572	1676	18	1.34248			0.0107101	10.7101
scf7180001246933	1117	12	1.34288			0.0107133	10.7133
scf7180001246953	1115	12	1.34529			0.0107325	10.7325
scf7180001240512	1113	12	1.34771			0.0107518	10.7518
scf7180001241750	1019	11	1.34936			0.010765	10.765
scf7180001238491	1100	12	1.36364			0.0108789	10.8789
scf7180001238098	1274	14	1.37363			0.0109586	10.9586
scf7180001238583	1274	14	1.37363			0.0109586	10.9586
scf7180001236125	1000	11	1.375			0.0109695	10.9695
scf7180001246980	1000	11	1.375			0.0109695	10.9695
scf7180001246747	1635	18	1.37615			0.0109787	10.9787
scf7180001238769	1086	12	1.38122			0.0110191	11.0191
scf7180001238544	1085	12	1.38249			0.0110293	11.0293
scf7180001246820	1446	16	1.38313			0.0110344	11.0344
scf7180001247035	1260	14	1.38889			0.0110803	11.0803
scf7180001236535	1254	14	1.39553			0.0111333	11.1333
scf7180001246787	1065	12	1.40845			0.0112364	11.2364
scf7180001244730	1151	13	1.41182			0.0112632	11.2632
scf7180001234780	1059	12	1.41643			0.0113001	11.3001
scf7180001238284	1764	20	1.41723			0.0113065	11.3065
scf7180001238721	1057	12	1.41911			0.0113214	11.3214
scf7180001246958	1055	12	1.4218			0.0113429	11.3429
scf7180001246612	2285	26	1.42232			0.011347	11.347
scf7180001246750	1493	17	1.42331			0.0113549	11.3549
scf7180001246524	1404	16	1.4245			0.0113644	11.3644
scf7180001238268	1487	17	1.42905			0.0114007	11.4007
scf7180001240517	1136	13	1.43046			0.011412	11.412
scf7180001238501	1048	12	1.4313			0.0114187	11.4187
scf7180001238782	1131	13	1.43678			0.0114624	11.4624
scf7180001238424	1305	15	1.43678			0.0114624	11.4624
scf7180001244201	1648	19	1.44114			0.0114972	11.4972
scf7180001238047	3982	46	1.444			0.01152	11.52
scf7180001246336	1208	14	1.44868			0.0115573	11.5573
scf7180001246587	4381	51	1.45515			0.0116089	11.6089
scf7180001238251	1545	18	1.45631			0.0116182	11.6182
scf7180001238598	1709	20	1.46284			0.0116703	11.6703
scf7180001245204	1196	14	1.46321			0.0116733	11.6733
scf7180001238204	2476	29	1.46405			0.01168	11.68
scf7180001238828	1190	14	1.47059			0.0117321	11.7321
scf7180001246667	1955	23	1.47059			0.0117321	11.7321
scf7180001246700	1954	23	1.47134			0.0117381	11.7381
scf7180001238537	1015	12	1.47783			0.0117899	11.7899
scf7180001238002	5073	60	1.47842			0.0117946	11.7946
scf7180001245567	1182	14	1.48054			0.0118115	11.8115
scf7180001246898	1599	19	1.4853			0.0118495	11.8495
scf7180001246803	1428	17	1.4881			0.0118718	11.8718
scf7180001246913	1175	14	1.48936			0.0118819	11.8819
scf7180001237009	1174	14	1.49063			0.011892	11.892
scf7180001235778	1172	14	1.49317			0.0119123	11.9123
scf7180001246638	1838	22	1.49619			0.0119364	11.9364
scf7180001246571	1582	19	1.50126			0.0119768	11.9768
scf7180001238473	1331	16	1.50263			0.0119877	11.9877
scf7180001238444	1413	17	1.50389			0.0119978	11.9978
scf7180001238496	1078	13	1.50742			0.012026	12.026
scf7180001238003	4048	49	1.51309			0.0120712	12.0712
scf7180001246461	1403	17	1.51461			0.0120833	12.0833
scf7180001245753	1401	17	1.51677			0.0121006	12.1006
scf7180001238488	1318	16	1.51745			0.012106	12.106
scf7180001238312	1473	18	1.52749			0.0121861	12.1861
scf7180001246591	2941	36	1.53009			0.0122068	12.2068
scf7180001246899	1142	14	1.5324			0.0122252	12.2252
scf7180001246572	1057	13	1.53737			0.0122649	12.2649
scf7180001246698	1618	20	1.54512			0.0123267	12.3267
scf7180001246757	1129	14	1.55004			0.012366	12.366
scf7180001238487	1207	15	1.55344			0.0123931	12.3931
scf7180001238511	1041	13	1.561			0.0124534	12.4534
scf7180001238507	1360	17	1.5625			0.0124654	12.4654
scf7180001238576	1117	14	1.5667			0.0124989	12.4989
scf7180001245657	1117	14	1.5667			0.0124989	12.4989
scf7180001246324	1036	13	1.56853			0.0125135	12.5135
scf7180001238594	3581	45	1.57079			0.0125315	12.5315
scf7180001246942	1273	16	1.57109			0.0125339	12.5339
scf7180001240077	1113	14	1.57233			0.0125438	12.5438
scf7180001246957	1746	22	1.57503			0.0125653	12.5653
scf7180001237840	1028	13	1.58074			0.0126109	12.6109
scf7180001246895	1024	13	1.58691			0.0126601	12.6601
scf7180001246661	1260	16	1.5873			0.0126632	12.6632
scf7180001242930	1717	22	1.60163			0.0127776	12.7776
scf7180001246689	1246	16	1.60514			0.0128055	12.8055
scf7180001246986	1090	14	1.6055			0.0128085	12.8085
scf7180001246534	4512	58	1.60683			0.012819	12.819
scf7180001246853	1399	18	1.60829			0.0128307	12.8307
scf7180001238499	1241	16	1.6116			0.0128571	12.8571
scf7180001246516	2088	27	1.61638			0.0128952	12.8952
scf7180001246940	1388	18	1.62104			0.0129324	12.9324
scf7180001245135	1002	13	1.62176			0.0129381	12.9381
scf7180001247054	1233	16	1.62206			0.0129405	12.9405
scf7180001242844	1078	14	1.62338			0.012951	12.951
scf7180001238283	1842	24	1.62866			0.0129932	12.9932
scf7180001244204	1073	14	1.63094			0.0130114	13.0114
scf7180001247062	1374	18	1.63755			0.0130641	13.0641
scf7180001246864	1064	14	1.64474			0.0131214	13.1214
scf7180001246932	1292	17	1.64474			0.0131214	13.1214
scf7180001240544	1284	17	1.65498			0.0132032	13.2032
scf7180001238713	1053	14	1.66192			0.0132585	13.2585
scf7180001242585	1050	14	1.66667			0.0132964	13.2964
scf7180001235330	1195	16	1.67364			0.013352	13.352
scf7180001243757	1117	15	1.6786			0.0133916	13.3916
scf7180001246751	1041	14	1.68108			0.0134114	13.4114
scf7180001238314	1258	17	1.68919			0.0134761	13.4761
scf7180001246896	1029	14	1.70068			0.0135678	13.5678
scf7180001238581	1322	18	1.70197			0.013578	13.578
scf7180001243089	1027	14	1.70399			0.0135942	13.5942
scf7180001246837	1247	17	1.70409			0.013595	13.595
scf7180001246684	1024	14	1.70898			0.013634	13.634
scf7180001244113	1969	27	1.71407			0.0136746	13.6746
scf7180001246730	1458	20	1.71468			0.0136794	13.6794
scf7180001237656	1229	17	1.72905			0.0137941	13.7941
scf7180001246754	1154	16	1.7331			0.0138264	13.8264
scf7180001246677	1148	16	1.74216			0.0138987	13.8987
scf7180001238218	1930	27	1.7487			0.0139509	13.9509
scf7180001248549	6218	87	1.74895			0.0139529	13.9529
scf7180001238600	1000	14	1.75			0.0139612	13.9612
scf7180001245745	639	9	1.76056			0.0140455	14.0455
scf7180001238497	1134	16	1.76367			0.0140703	14.0703
scf7180001238237	1414	20	1.76803			0.0141051	14.1051
scf7180001246376	1484	21	1.76887			0.0141117	14.1117
scf7180001238494	1337	19	1.77636			0.0141716	14.1716
scf7180001239759	1055	15	1.77725			0.0141786	14.1786
scf7180001246682	2812	40	1.77809			0.0141853	14.1853
scf7180001246971	1051	15	1.78402			0.0142326	14.2326
scf7180001246816	1116	16	1.79211			0.0142972	14.2972
scf7180001238479	1464	21	1.79303			0.0143045	14.3045
scf7180001238139	1669	24	1.79748			0.01434	14.34
scf7180001238726	1040	15	1.80288			0.0143831	14.3831
scf7180001246929	1109	16	1.80343			0.0143874	14.3874
scf7180001236022	1524	22	1.80446			0.0143957	14.3957
scf7180001238720	1108	16	1.80505			0.0144004	14.4004
scf7180001245312	1307	19	1.81714			0.0144968	14.4968
scf7180001238186	2132	31	1.81754			0.0145001	14.5001
scf7180001245993	1374	20	1.81951			0.0145157	14.5157
scf7180001239329	1717	25	1.82003			0.0145199	14.5199
scf7180001246872	1441	21	1.82165			0.0145328	14.5328
scf7180001237569	480	7	1.82292			0.0145429	14.5429
scf7180001242137	1299	19	1.82833			0.0145861	14.5861
scf7180001246781	1025	15	1.82927			0.0145936	14.5936
scf7180001234617	1159	17	1.83348			0.0146272	14.6272
scf7180001246592	2304	34	1.84462			0.0147161	14.7161
scf7180001238318	2164	32	1.84843			0.0147465	14.7465
scf7180001238153	1014	15	1.84911			0.0147519	14.7519
scf7180001246523	1278	19	1.85837			0.0148258	14.8258
scf7180001235407	1142	17	1.86077			0.0148449	14.8449
scf7180001238513	1207	18	1.86413			0.0148717	14.8717
scf7180001237411	1003	15	1.86939			0.0149137	14.9137
scf7180001246717	1203	18	1.87032			0.0149211	14.9211
scf7180001246736	1601	24	1.87383			0.0149491	14.9491
scf7180001246786	1948	30	1.92505			0.0153577	15.3577
scf7180001246987	1038	16	1.92678			0.0153716	15.3716
scf7180001238383	1556	24	1.92802			0.0153814	15.3814
scf7180001246320	1102	17	1.92831			0.0153838	15.3838
scf7180001246512	1166	18	1.92967			0.0153946	15.3946
scf7180001235863	1157	18	1.94468			0.0155144	15.5144
scf7180001241554	1028	16	1.94553			0.0155211	15.5211
scf7180001234594	382	6	1.96335			0.0156633	15.6633
scf7180001244622	1012	16	1.97628			0.0157665	15.7665
scf7180001236239	1895	30	1.97889			0.0157873	15.7873
scf7180001242707	1073	17	1.98043			0.0157995	15.7995
scf7180001246936	1001	16	1.998			0.0159397	15.9397
scf7180001238592	1562	25	2.00064			0.0159608	15.9608
scf7180001246282	9222	148	2.00607			0.0160041	16.0041
scf7180001246662	1557	25	2.00706			0.016012	16.012
scf7180001246514	2489	40	2.00884			0.0160262	16.0262
scf7180001238850	1242	20	2.01288			0.0160585	16.0585
scf7180001234760	1234	20	2.02593			0.0161626	16.1626
scf7180001243150	1101	18	2.0436			0.0163035	16.3035
scf7180001238472	1340	22	2.05224			0.0163724	16.3724
scf7180001238189	1397	23	2.05798			0.0164182	16.4182
scf7180001246848	1942	32	2.05973			0.0164322	16.4322
scf7180001246529	1270	21	2.06693			0.0164896	16.4896
scf7180001246683	1451	24	2.06754			0.0164945	16.4945
scf7180001246687	1568	26	2.0727			0.0165357	16.5357
scf7180001246719	1442	24	2.08044			0.0165974	16.5974
scf7180001236450	2039	34	2.08436			0.0166286	16.6286
scf7180001238641	1193	20	2.09556			0.016718	16.718
scf7180001246974	1193	20	2.09556			0.016718	16.718
scf7180001247010	1130	19	2.10177			0.0167676	16.7676
scf7180001246225	4811	81	2.10455			0.0167898	16.7898
scf7180001247045	1068	18	2.10674			0.0168072	16.8072
scf7180001246923	1478	25	2.11434			0.0168679	16.8679
scf7180001246891	1418	24	2.11566			0.0168784	16.8784
scf7180001235566	1060	18	2.12264			0.0169341	16.9341
scf7180001240779	1000	17	2.125			0.0169529	16.9529
scf7180001246822	1116	19	2.12814			0.0169779	16.9779
scf7180001240638	1997	34	2.12819			0.0169784	16.9784
scf7180001246654	1642	28	2.13155			0.0170051	17.0051
scf7180001246970	1162	20	2.15146			0.017164	17.164
scf7180001239966	13548	235	2.16822			0.0172977	17.2977
scf7180001246655	2875	50	2.17391			0.0173431	17.3431
scf7180001246593	4082	71	2.17418			0.0173453	17.3453
scf7180001237335	517	9	2.17602			0.0173599	17.3599
scf7180001246691	1145	20	2.18341			0.0174189	17.4189
scf7180001238591	1258	22	2.18601			0.0174396	17.4396
scf7180001246833	1370	24	2.18978			0.0174697	17.4697
scf7180001246589	1255	22	2.19124			0.0174813	17.4813
scf7180001241215	1013	18	2.22113			0.0177198	17.7198
scf7180001238774	1012	18	2.22332			0.0177373	17.7373
scf7180001238486	1006	18	2.23658			0.0178431	17.8431
scf7180001246779	1674	30	2.24014			0.0178715	17.8715
scf7180001237752	1111	20	2.25023			0.0179519	17.9519
scf7180001244436	1044	19	2.2749			0.0181488	18.1488
scf7180001238381	1369	25	2.28269			0.0182109	18.2109
scf7180001238123	1093	20	2.28728			0.0182476	18.2476
scf7180001236878	1090	20	2.29358			0.0182978	18.2978
scf7180001238715	1307	24	2.29533			0.0183118	18.3118
scf7180001238246	1905	35	2.29659			0.0183218	18.3218
scf7180001246599	1304	24	2.30061			0.0183539	18.3539
scf7180001238247	2057	38	2.30919			0.0184223	18.4223
scf7180001238842	1072	20	2.33209			0.018605	18.605
scf7180001246299	1819	34	2.33645			0.0186398	18.6398
scf7180001238060	1176	22	2.33844			0.0186557	18.6557
scf7180001246714	2824	53	2.34596			0.0187157	18.7157
scf7180001246610	1216	23	2.36431			0.0188621	18.8621
scf7180001241163	1057	20	2.36518			0.0188691	18.8691
scf7180001238484	3855	73	2.36706			0.018884	18.884
scf7180001238587	1372	26	2.3688			0.0188979	18.8979
scf7180001246298	1634	31	2.37148			0.0189193	18.9193
scf7180001238476	1211	23	2.37407			0.01894	18.94
scf7180001238049	1873	36	2.40256			0.0191673	19.1673
scf7180001238712	1025	20	2.43902			0.0194581	19.4581
scf7180001240246	3730	73	2.44638			0.0195168	19.5168
scf7180001238258	1173	23	2.45098			0.0195535	19.5535
scf7180001238031	1479	29	2.45098			0.0195535	19.5535
scf7180001246154	1630	32	2.45399			0.0195775	19.5775
scf7180001241070	1120	22	2.45536			0.0195884	19.5884
scf7180001238358	1168	23	2.46147			0.0196372	19.6372
scf7180001245668	1015	20	2.46305			0.0196499	19.6499
scf7180001244538	1116	22	2.46416			0.0196587	19.6587
scf7180001244220	1013	20	2.46792			0.0196886	19.6886
scf7180001238589	1112	22	2.47302			0.0197294	19.7294
scf7180001236382	1061	21	2.47408			0.0197378	19.7378
scf7180001238317	1414	28	2.47525			0.0197471	19.7471
scf7180001246775	1106	22	2.48644			0.0198364	19.8364
scf7180001239088	1054	21	2.49051			0.0198689	19.8689
scf7180001238605	1198	24	2.50417			0.0199779	19.9779
scf7180001237970	1097	22	2.50684			0.0199991	19.9991
scf7180001238281	1593	32	2.51099			0.0200322	20.0322
scf7180001238196	3284	66	2.51218			0.0200418	20.0418
scf7180001238056	3232	65	2.51392			0.0200557	20.0557
scf7180001239295	8001	162	2.53093			0.0201914	20.1914
scf7180001238846	1034	21	2.53868			0.0202532	20.2532
scf7180001241625	1034	21	2.53868			0.0202532	20.2532
scf7180001238471	1180	24	2.54237			0.0202826	20.2826
scf7180001235841	1081	22	2.54394			0.0202952	20.2952
scf7180001245525	1029	21	2.55102			0.0203516	20.3516
scf7180001245147	1076	22	2.55576			0.0203895	20.3895
scf7180001238285	1361	28	2.57164			0.0205161	20.5161
scf7180001246255	5279	109	2.58098			0.0205907	20.5907
scf7180001238371	1692	35	2.5857			0.0206283	20.6283
scf7180001243731	1061	22	2.59189			0.0206777	20.6777
scf7180001238493	1350	28	2.59259			0.0206833	20.6833
scf7180001241035	1059	22	2.59679			0.0207168	20.7168
scf7180001237777	1106	23	2.59946			0.0207381	20.7381
scf7180001234775	1628	34	2.61057			0.0208267	20.8267
scf7180001246860	1053	22	2.61159			0.0208348	20.8348
scf7180001236882	1047	22	2.62655			0.0209542	20.9542
scf7180001246093	1093	23	2.63038			0.0209847	20.9847
scf7180001246409	2181	46	2.63641			0.0210328	21.0328
scf7180001239221	1784	38	2.66256			0.0212414	21.2414
scf7180001238377	1123	24	2.67142			0.0213121	21.3121
scf7180001236252	1029	22	2.6725			0.0213208	21.3208
scf7180001242475	1121	24	2.67618			0.0213501	21.3501
scf7180001242431	1118	24	2.68336			0.0214074	21.4074
scf7180001246740	1525	33	2.70492			0.0215794	21.5794
scf7180001240083	1015	22	2.70936			0.0216148	21.6148
scf7180001245886	4036	88	2.72547			0.0217434	21.7434
scf7180001247369	3161	69	2.72857			0.0217681	21.7681
scf7180001246753	1234	27	2.73501			0.0218195	21.8195
scf7180001244914	1004	22	2.73904			0.0218517	21.8517
scf7180001235743	5900	130	2.75424			0.0219729	21.9729
scf7180001239958	1315	29	2.75665			0.0219921	21.9921
scf7180001244490	1087	24	2.75989			0.022018	22.018
scf7180001237462	1222	27	2.76187			0.0220337	22.0337
scf7180001238229	1356	30	2.76549			0.0220626	22.0626
scf7180001246011	1123	25	2.78272			0.0222001	22.2001
scf7180001237630	1064	24	2.81955			0.0224939	22.4939
scf7180001238610	1148	26	2.83101			0.0225853	22.5853
scf7180001244215	1448	33	2.84876			0.0227269	22.7269
scf7180001238238	1228	28	2.85016			0.0227381	22.7381
scf7180001239367	1095	25	2.85388			0.0227678	22.7678
scf7180001237409	1051	24	2.85442			0.0227721	22.7721
scf7180001238248	2361	54	2.85896			0.0228083	22.8083
scf7180001245943	1832	42	2.86572			0.0228623	22.8623
scf7180001246966	1218	28	2.87356			0.0229248	22.9248
scf7180001245885	2377	55	2.8923			0.0230743	23.0743
scf7180001246939	1248	29	2.90465			0.0231728	23.1728
scf7180001236571	1291	30	2.90473			0.0231734	23.1734
scf7180001245483	1154	27	2.92461			0.0233321	23.3321
scf7180001238374	1362	32	2.93686			0.0234298	23.4298
scf7180001238326	1191	28	2.93871			0.0234445	23.4445
scf7180001238372	1802	43	2.9828			0.0237963	23.7963
scf7180001238380	1213	29	2.98846			0.0238414	23.8414
scf7180001234615	1128	27	2.99202			0.0238699	23.8699
scf7180001245408	1043	25	2.99616			0.0239029	23.9029
scf7180001238244	1083	26	3.00092			0.0239409	23.9409
scf7180001235434	1124	27	3.00267			0.0239548	23.9548
scf7180001237018	1205	29	3.0083			0.0239997	23.9997
scf7180001246742	1077	26	3.01764			0.0240743	24.0743
scf7180001244384	4194	102	3.04006			0.0242531	24.2531
scf7180001238223	13983	343	3.06622			0.0244618	24.4618
scf7180001245892	1096	27	3.07938			0.0245668	24.5668
scf7180001242025	1013	25	3.0849			0.0246108	24.6108
scf7180001246343	1012	25	3.08794			0.0246351	24.6351
scf7180001234714	1133	28	3.08914			0.0246447	24.6447
scf7180001244505	1011	25	3.091			0.0246595	24.6595
scf7180001238323	1414	35	3.09406			0.0246839	24.6839
scf7180001246914	1046	26	3.10707			0.0247877	24.7877
scf7180001235660	482	12	3.11203			0.0248273	24.8273
scf7180001246530	2325	58	3.11828			0.0248771	24.8771
scf7180001243549	1322	33	3.12027			0.024893	24.893
scf7180001248159	7786	195	3.13062			0.0249756	24.9756
scf7180001246769	1432	36	3.14246			0.02507	25.07
scf7180001238843	1028	26	3.16148			0.0252218	25.2218
scf7180001239446	1181	30	3.17528			0.0253318	25.3318
scf7180001243861	1023	26	3.17693			0.025345	25.345
scf7180001237459	1101	28	3.17893			0.025361	25.361
scf7180001240780	1140	29	3.17982			0.0253681	25.3681
scf7180001243595	1096	28	3.19343			0.0254767	25.4767
scf7180001246012	4656	119	3.1948			0.0254876	25.4876
scf7180001246645	1477	38	3.21598			0.0256566	25.6566
scf7180001242914	1077	28	3.24977			0.0259261	25.9261
scf7180001246729	1419	37	3.25934			0.0260025	26.0025
scf7180001244951	1070	28	3.27103			0.0260957	26.0957
scf7180001236867	1026	27	3.28947			0.0262429	26.2429
scf7180001246094	1972	52	3.29615			0.0262961	26.2961
scf7180001238142	1249	33	3.30264			0.0263479	26.3479
scf7180001242311	6004	159	3.31029			0.026409	26.409
scf7180001241119	1157	31	3.34918			0.0267192	26.7192
scf7180001236077	6158	165	3.3493			0.0267202	26.7202
scf7180001246710	1377	37	3.35875			0.0267956	26.7956
scf7180001236717	1539	42	3.41131			0.0272149	27.2149
scf7180001246092	1389	38	3.41973			0.027282	27.282
scf7180001246496	1168	32	3.42466			0.0273214	27.3214
scf7180001238280	1239	34	3.43019			0.0273655	27.3655
scf7180001243251	1053	29	3.44255			0.0274641	27.4641
scf7180001236619	1306	36	3.44564			0.0274887	27.4887
scf7180001246666	1342	37	3.44635			0.0274944	27.4944
scf7180001239102	1699	47	3.45792			0.0275867	27.5867
scf7180001245536	1337	37	3.45924			0.0275972	27.5972
scf7180001239308	1083	30	3.4626			0.0276241	27.6241
scf7180001243282	1005	28	3.48259			0.0277835	27.7835
scf7180001245704	1040	29	3.48558			0.0278074	27.8074
scf7180001246508	1642	46	3.50183			0.027937	27.937
scf7180001246160	1066	30	3.51782			0.0280646	28.0646
scf7180001245632	1171	33	3.52263			0.028103	28.103
scf7180001238489	1307	37	3.53864			0.0282307	28.2307
scf7180001236003	1086	31	3.56814			0.028466	28.466
scf7180001240799	1117	32	3.58102			0.0285688	28.5688
scf7180001239361	1115	32	3.58744			0.0286201	28.6201
scf7180001241624	1007	29	3.5998			0.0287186	28.7186
scf7180001245964	1249	36	3.60288			0.0287432	28.7432
scf7180001246845	2387	69	3.61332			0.0288265	28.8265
scf7180001246804	1003	29	3.61416			0.0288332	28.8332
scf7180001246375	1072	31	3.61474			0.0288378	28.8378
scf7180001240068	1208	35	3.62169			0.0288933	28.8933
scf7180001244016	1378	40	3.62845			0.0289472	28.9472
scf7180001241212	1584	46	3.63005			0.02896	28.96
scf7180001238124	1032	30	3.63372			0.0289892	28.9892
scf7180001247075	1064	31	3.64192			0.0290546	29.0546
scf7180001242987	1028	30	3.64786			0.029102	29.102
scf7180001246515	1096	32	3.64964			0.0291162	29.1162
scf7180001246528	1023	30	3.66569			0.0292443	29.2443
scf7180001238385	1120	33	3.68304			0.0293827	29.3827
scf7180001241323	1357	40	3.6846			0.0293951	29.3951
scf7180001242957	1419	42	3.69979			0.0295163	29.5163
scf7180001246454	1282	38	3.70515			0.0295591	29.5591
scf7180001245548	1011	30	3.7092			0.0295914	29.5914
scf7180001244043	1448	43	3.71202			0.0296139	29.6139
scf7180001238978	1076	32	3.71747			0.0296574	29.6574
scf7180001239830	1006	30	3.72763			0.0297385	29.7385
scf7180001241458	1439	43	3.73523			0.0297991	29.7991
scf7180001238193	2174	65	3.73735			0.029816	29.816
scf7180001234665	869	26	3.73993			0.0298366	29.8366
scf7180001237244	1032	31	3.75484			0.0299555	29.9555
scf7180001246902	1197	36	3.7594			0.0299919	29.9919
scf7180001242587	1263	38	3.76089			0.0300037	30.0037
scf7180001244898	1362	41	3.76285			0.0300194	30.0194
scf7180001240928	1924	58	3.76819			0.030062	30.062
scf7180001246374	1022	31	3.79159			0.0302487	30.2487
scf7180001240086	1107	34	3.83921			0.0306286	30.6286
scf7180001246808	1104	34	3.84964			0.0307118	30.7118
scf7180001246489	1425	44	3.85965			0.0307917	30.7917
scf7180001237689	1101	34	3.86013			0.0307955	30.7955
scf7180001242037	4449	138	3.87728			0.0309323	30.9323
scf7180001246252	1190	37	3.88655			0.0310063	31.0063
scf7180001245881	1122	35	3.89929			0.0311079	31.1079
scf7180001246810	1186	37	3.89966			0.0311109	31.1109
scf7180001238321	1536	48	3.90625			0.0311634	31.1634
scf7180001242543	1118	35	3.91324			0.0312192	31.2192
scf7180001238847	1052	33	3.9211			0.0312819	31.2819
scf7180001239873	1015	32	3.94089			0.0314398	31.4398
scf7180001239378	1077	34	3.94615			0.0314817	31.4817
scf7180001241088	1140	36	3.94737			0.0314915	31.4915
scf7180001246653	1138	36	3.95431			0.0315468	31.5468
scf7180001238844	1010	32	3.9604			0.0315954	31.5954
scf7180001238165	1136	36	3.96127			0.0316024	31.6024
scf7180001246678	1320	42	3.97727			0.03173	31.73
scf7180001239564	1350	43	3.98148			0.0317636	31.7636
scf7180001235582	1067	34	3.98313			0.0317768	31.7768
scf7180001239060	1004	32	3.98406			0.0317842	31.7842
scf7180001242288	1252	40	3.99361			0.0318604	31.8604
scf7180001238590	1000	32	4			0.0319114	31.9114
scf7180001242769	1091	35	4.01008			0.0319918	31.9918
scf7180001242671	1741	56	4.02068			0.0320763	32.0763
scf7180001236688	1336	43	4.0232			0.0320965	32.0965
scf7180001243606	1087	35	4.02484			0.0321095	32.1095
scf7180001240390	1086	35	4.02855			0.0321391	32.1391
scf7180001246900	1396	45	4.02937			0.0321457	32.1457
scf7180001237058	1208	39	4.0356			0.0321953	32.1953
scf7180001246410	1053	34	4.03609			0.0321993	32.1993
scf7180001243266	1050	34	4.04762			0.0322913	32.2913
scf7180001243712	493	16	4.0568			0.0323645	32.3645
scf7180001246505	1231	40	4.06174			0.0324039	32.4039
scf7180001246847	1046	34	4.0631			0.0324147	32.4147
scf7180001246870	1474	48	4.07056			0.0324742	32.4742
scf7180001240406	13807	450	4.07402			0.0325019	32.5019
scf7180001239703	1011	33	4.08012			0.0325505	32.5505
scf7180001248298	1011	33	4.08012			0.0325505	32.5505
scf7180001235130	1160	38	4.09483			0.0326679	32.6679
scf7180001240325	1037	34	4.09836			0.0326961	32.6961
scf7180001243774	1128	37	4.10018			0.0327106	32.7106
scf7180001244854	1003	33	4.11266			0.0328102	32.8102
scf7180001236163	1063	35	4.11571			0.0328345	32.8345
scf7180001238387	1542	51	4.13424			0.0329823	32.9823
scf7180001245659	1081	36	4.16281			0.0332102	33.2102
scf7180001238481	1104	37	4.18931			0.0334217	33.4217
scf7180001237086	3040	102	4.19408			0.0334597	33.4597
scf7180001238373	11356	382	4.20483			0.0335454	33.5454
scf7180001240348	1008	34	4.21627			0.0336367	33.6367
scf7180001245127	1091	37	4.23923			0.0338199	33.8199
scf7180001242772	587	20	4.25894			0.0339772	33.9772
scf7180001240582	1139	39	4.28007			0.0341457	34.1457
scf7180001234656	1076	37	4.29833			0.0342914	34.2914
scf7180001246991	1075	37	4.30233			0.0343233	34.3233
scf7180001243547	1190	41	4.30672			0.0343583	34.3583
scf7180001239000	1071	37	4.31839			0.0344515	34.4515
scf7180001243212	2981	103	4.31902			0.0344565	34.4565
scf7180001236894	1210	42	4.33884			0.0346146	34.6146
scf7180001244056	1053	37	4.39221			0.0350404	35.0404
scf7180001240652	1533	54	4.40313			0.0351275	35.1275
scf7180001245304	1559	55	4.40988			0.0351813	35.1813
scf7180001242634	1105	39	4.41176			0.0351963	35.1963
scf7180001241030	1217	43	4.4166			0.0352349	35.2349
scf7180001239639	5744	205	4.46118			0.0355906	35.5906
scf7180001246076	1083	39	4.50139			0.0359113	35.9113
scf7180001246318	1044	38	4.54981			0.0362976	36.2976
scf7180001246862	1095	40	4.56621			0.0364285	36.4285
scf7180001236360	465	17	4.56989			0.0364579	36.4579
scf7180001246731	1012	37	4.57016			0.03646	36.46
scf7180001236045	1090	40	4.58716			0.0365956	36.5956
scf7180001236620	1116	41	4.59229			0.0366366	36.6366
scf7180001236228	1033	38	4.59826			0.0366842	36.6842
scf7180001246439	1141	42	4.60123			0.0367078	36.7078
scf7180001238220	1762	65	4.61124			0.0367877	36.7877
scf7180001240973	1028	38	4.62062			0.0368626	36.8626
scf7180001246575	1512	56	4.62963			0.0369344	36.9344
scf7180001246852	1512	56	4.62963			0.0369344	36.9344
scf7180001241548	1020	38	4.65686			0.0371517	37.1517
scf7180001236317	1171	44	4.69684			0.0374706	37.4706
scf7180001241368	660	25	4.73485			0.0377739	37.7739
scf7180001239180	1055	40	4.73934			0.0378097	37.8097
scf7180001245612	1055	40	4.73934			0.0378097	37.8097
scf7180001245337	1236	47	4.75324			0.0379206	37.9206
scf7180001239040	7088	270	4.76157			0.037987	37.987
scf7180001245146	1386	53	4.77994			0.0381336	38.1336
scf7180001238081	7213	276	4.78303			0.0381582	38.1582
scf7180001239511	1226	47	4.79201			0.0382299	38.2299
scf7180001234682	1039	40	4.81232			0.0383919	38.3919
scf7180001235498	1398	54	4.82833			0.0385196	38.5196
scf7180001235296	1111	43	4.83798			0.0385967	38.5967
scf7180001242868	1027	40	4.86855			0.0388405	38.8405
scf7180001245663	973	38	4.88181			0.0389463	38.9463
scf7180001238378	1147	45	4.9041			0.0391241	39.1241
scf7180001238025	1141	45	4.92989			0.0393298	39.3298
scf7180001239719	1090	43	4.93119			0.0393403	39.3403
scf7180001236653	1166	46	4.93139			0.0393418	39.3418
scf7180001234754	1215	48	4.93827			0.0393967	39.3967
scf7180001246165	553	22	4.97288			0.0396728	39.6728
scf7180001244996	1180	47	4.97881			0.0397202	39.7202
scf7180001240777	1254	50	4.98405			0.039762	39.762
scf7180001245190	1028	41	4.98541			0.0397728	39.7728
scf7180001235579	1053	42	4.98575			0.0397756	39.7756
scf7180001245606	1002	40	4.99002			0.0398096	39.8096
scf7180001237893	1052	42	4.99049			0.0398134	39.8134
scf7180001235834	1023	41	5.00978			0.0399672	39.9672
scf7180001239917	1745	70	5.01433			0.0400035	40.0035
scf7180001241971	1022	41	5.01468			0.0400063	40.0063
scf7180001238949	1140	46	5.04386			0.0402391	40.2391
scf7180001244620	1286	52	5.05443			0.0403234	40.3234
scf7180001246164	1159	47	5.06903			0.0404399	40.4399
scf7180001246576	2070	84	5.07246			0.0404673	40.4673
scf7180001236685	1132	46	5.07951			0.0405235	40.5235
scf7180001246317	1968	80	5.0813			0.0405378	40.5378
scf7180001234654	9765	399	5.10753			0.040747	40.747
scf7180001246799	1221	50	5.11876			0.0408366	40.8366
scf7180001235748	1132	47	5.18993			0.0414044	41.4044
scf7180001239889	1300	54	5.19231			0.0414234	41.4234
scf7180001239051	1010	42	5.19802			0.041469	41.469
scf7180001236758	1031	43	5.21339			0.0415915	41.5915
scf7180001240408	1193	50	5.23889			0.041795	41.795
scf7180001245822	1192	50	5.24329			0.0418301	41.8301
scf7180001242341	1071	45	5.2521			0.0419004	41.9004
scf7180001240571	1188	50	5.26094			0.041971	41.971
scf7180001235518	1376	58	5.2689			0.0420344	42.0344
scf7180001235720	1114	47	5.27379			0.0420734	42.0734
scf7180001236768	2101	89	5.2951			0.0422434	42.2434
scf7180001237605	1014	43	5.30079			0.0422888	42.2888
scf7180001235166	1013	43	5.30602			0.0423306	42.3306
scf7180001246713	1318	56	5.31108			0.0423709	42.3709
scf7180001241463	3007	128	5.32092			0.0424494	42.4494
scf7180001245082	1121	48	5.35236			0.0427003	42.7003
scf7180001235244	1258	54	5.36566			0.0428064	42.8064
scf7180001245887	1188	51	5.36616			0.0428104	42.8104
scf7180001248822	812	35	5.38793			0.042984	42.984
scf7180001245541	1065	46	5.39906			0.0430728	43.0728
scf7180001249335	486	21	5.40123			0.0430902	43.0902
scf7180001240949	1316	57	5.41413			0.0431931	43.1931
scf7180001246886	1085	47	5.41475			0.043198	43.198
scf7180001237972	1037	45	5.4243			0.0432742	43.2742
scf7180001235228	1058	46	5.43478			0.0433578	43.3578
scf7180001235019	824	36	5.46117			0.0435683	43.5683
scf7180001246699	1258	55	5.46502			0.0435991	43.5991
scf7180001241504	8862	390	5.50102			0.0438862	43.8862
scf7180001238710	1226	54	5.50571			0.0439237	43.9237
scf7180001241563	2722	120	5.51065			0.0439631	43.9631
scf7180001236583	1037	46	5.54484			0.0442358	44.2358
scf7180001246622	1036	46	5.55019			0.0442785	44.2785
scf7180001244385	1395	62	5.55556			0.0443213	44.3213
scf7180001236711	1008	45	5.58036			0.0445192	44.5192
scf7180001235329	1030	46	5.58252			0.0445365	44.5365
scf7180001246573	1028	46	5.59339			0.0446231	44.6231
scf7180001249035	1005	45	5.59701			0.0446521	44.6521
scf7180001241511	1072	48	5.59701			0.0446521	44.6521
scf7180001240731	1002	45	5.61377			0.0447858	44.7858
scf7180001238219	3790	171	5.63984			0.0449937	44.9937
scf7180001246024	1149	52	5.65709			0.0451314	45.1314
scf7180001234994	1016	46	5.65945			0.0451502	45.1502
scf7180001240943	1057	48	5.67644			0.0452857	45.2857
scf7180001239079	5979	272	5.68657			0.0453665	45.3665
scf7180001237395	1075	49	5.69767			0.0454551	45.4551
scf7180001236242	1026	47	5.72612			0.0456821	45.6821
scf7180001246553	1519	70	5.76037			0.0459553	45.9553
scf7180001243649	1584	73	5.76073			0.0459582	45.9582
scf7180001237772	3097	143	5.77171			0.0460458	46.0458
scf7180001239327	3397	157	5.77716			0.0460892	46.0892
scf7180001245844	1016	47	5.78248			0.0461317	46.1317
scf7180001239199	1014	47	5.79389			0.0462227	46.2227
scf7180001245919	1121	52	5.79839			0.0462587	46.2587
scf7180001246303	1099	51	5.80073			0.0462773	46.2773
scf7180001236064	495	23	5.80808			0.0463359	46.3359
scf7180001244290	968	45	5.81095			0.0463588	46.3588
scf7180001244200	1091	51	5.84326			0.0466166	46.6166
scf7180001239350	1259	59	5.85782			0.0467328	46.7328
scf7180001237282	1127	53	5.87844			0.0468972	46.8972
scf7180001245138	1123	53	5.89938			0.0470643	47.0643
scf7180001239396	1078	51	5.91373			0.0471788	47.1788
scf7180001246993	1095	52	5.93607			0.047357	47.357
scf7180001240745	1137	54	5.93668			0.0473618	47.3618
scf7180001244771	1031	49	5.94083			0.047395	47.395
scf7180001242268	736	35	5.94429			0.0474226	47.4226
scf7180001248385	1050	50	5.95238			0.0474871	47.4871
scf7180001241698	6069	289	5.95238			0.0474871	47.4871
scf7180001240206	1027	49	5.96397			0.0475796	47.5796
scf7180001241442	1067	51	5.9747			0.0476652	47.6652
scf7180001248395	1004	48	5.9761			0.0476763	47.6763
scf7180001241266	1044	50	5.98659			0.0477601	47.7601
scf7180001240633	1075	52	6.04651			0.0482381	48.2381
scf7180001245397	1150	56	6.08696			0.0485608	48.5608
scf7180001235835	1001	49	6.11888			0.0488154	48.8154
scf7180001238315	1814	89	6.13286			0.0489269	48.9269
scf7180001239774	1019	50	6.13346			0.0489318	48.9318
scf7180001241069	1222	60	6.13748			0.0489638	48.9638
scf7180001238287	1485	73	6.14478			0.0490221	49.0221
scf7180001234710	1017	50	6.14553			0.049028	49.028
scf7180001236081	1000	50	6.25			0.0498615	49.8615
scf7180001242870	1136	57	6.27201			0.0500371	50.0371
scf7180001249331	1036	52	6.27413			0.050054	50.054
scf7180001236681	1174	59	6.28194			0.0501163	50.1163
scf7180001245685	1014	51	6.28698			0.0501565	50.1565
scf7180001239529	1173	59	6.2873			0.050159	50.159
scf7180001239520	1052	53	6.29753			0.0502407	50.2407
scf7180001245098	1029	52	6.31681			0.0503945	50.3945
scf7180001249051	1028	52	6.32296			0.0504435	50.4435
scf7180001242230	1541	78	6.32706			0.0504763	50.4763
scf7180001236304	1005	51	6.34328			0.0506057	50.6057
scf7180001237149	3605	183	6.34535			0.0506222	50.6222
scf7180001238983	1004	51	6.3496			0.0506561	50.6561
scf7180001234962	1082	55	6.35397			0.050691	50.691
scf7180001245073	1062	54	6.35593			0.0507066	50.7066
scf7180001244602	1785	91	6.37255			0.0508392	50.8392
scf7180001246507	1097	56	6.38104			0.0509069	50.9069
scf7180001240172	1231	63	6.39724			0.0510361	51.0361
scf7180001239203	1015	52	6.40394			0.0510896	51.0896
scf7180001240069	1242	64	6.44122			0.051387	51.387
scf7180001242417	1106	57	6.44213			0.0513943	51.3943
scf7180001236225	1200	62	6.45833			0.0515235	51.5235
scf7180001241923	1042	54	6.47793			0.0516799	51.6799
scf7180001243052	1039	54	6.49663			0.0518291	51.8291
scf7180001243966	1096	57	6.50091			0.0518632	51.8632
scf7180001243674	1019	53	6.50147			0.0518677	51.8677
scf7180001241947	1035	54	6.52174			0.0520294	52.0294
scf7180001237543	1014	53	6.53353			0.0521235	52.1235
scf7180001239577	1090	57	6.5367			0.0521487	52.1487
scf7180001243053	1719	90	6.5445			0.052211	52.211
scf7180001242435	1012	53	6.54644			0.0522265	52.2265
scf7180001243716	1031	54	6.54704			0.0522312	52.2312
scf7180001242731	1488	78	6.55242			0.0522741	52.2741
scf7180001248321	1182	62	6.55668			0.0523082	52.3082
scf7180001235633	1294	68	6.56878			0.0524047	52.4047
scf7180001235161	1293	68	6.57386			0.0524452	52.4452
scf7180001245965	3820	201	6.57723			0.052472	52.472
scf7180001235969	1140	60	6.57895			0.0524858	52.4858
scf7180001246651	2067	109	6.59168			0.0525874	52.5874
scf7180001242840	1285	68	6.61479			0.0527717	52.7717
scf7180001240193	3228	171	6.62175			0.0528272	52.8272
scf7180001243169	1283	68	6.6251			0.052854	52.854
scf7180001245736	1282	68	6.63027			0.0528952	52.8952
scf7180001234715	1035	55	6.64251			0.0529929	52.9929
scf7180001246419	1217	65	6.67625			0.0532621	53.2621
scf7180001242130	1123	60	6.67854			0.0532803	53.2803
scf7180001246795	1047	56	6.68577			0.053338	53.338
scf7180001246780	1009	54	6.68979			0.0533701	53.3701
scf7180001242958	1096	59	6.72901			0.053683	53.683
scf7180001248365	1133	61	6.72992			0.0536902	53.6902
scf7180001237166	779	42	6.73941			0.0537659	53.7659
scf7180001236898	1185	64	6.75105			0.0538588	53.8588
scf7180001239610	1219	66	6.76784			0.0539928	53.9928
scf7180001237988	1882	102	6.77471			0.0540475	54.0475
scf7180001246372	1125	61	6.77778			0.054072	54.072
scf7180001243708	1067	58	6.79475			0.0542074	54.2074
scf7180001235592	1545	84	6.79612			0.0542183	54.2183
scf7180001238976	1099	60	6.82439			0.0544439	54.4439
scf7180001234688	1024	56	6.83594			0.054536	54.536
scf7180001245438	1024	56	6.83594			0.054536	54.536
scf7180001245798	1038	57	6.86416			0.0547612	54.7612
scf7180001242398	1054	58	6.87856			0.054876	54.876
scf7180001247176	4908	271	6.902			0.055063	55.063
scf7180001238477	1031	57	6.91077			0.055133	55.133
scf7180001238915	3913	217	6.93202			0.0553026	55.3026
scf7180001246321	1550	86	6.93548			0.0553302	55.3302
scf7180001236785	483	27	6.98758			0.0557458	55.7458
scf7180001246497	1449	81	6.98758			0.0557458	55.7458
scf7180001243301	1019	57	6.99215			0.0557822	55.7822
scf7180001237712	1125	63	7			0.0558449	55.8449
scf7180001237639	1089	61	7.00184			0.0558595	55.8595
scf7180001235476	10669	601	7.04143			0.0561754	56.1754
scf7180001238168	2660	150	7.04887			0.0562348	56.2348
scf7180001240061	1117	63	7.05013			0.0562448	56.2448
scf7180001234721	1025	58	7.07317			0.0564286	56.4286
scf7180001246339	2027	115	7.09176			0.0565769	56.5769
scf7180001246338	1090	62	7.11009			0.0567232	56.7232
scf7180001240159	1002	57	7.11078			0.0567286	56.7286
scf7180001236085	1194	68	7.11893			0.0567937	56.7937
scf7180001240757	1576	90	7.13832			0.0569484	56.9484
scf7180001248323	6892	394	7.14597			0.0570094	57.0094
scf7180001243493	1206	69	7.15174			0.0570554	57.0554
scf7180001246020	1048	60	7.15649			0.0570933	57.0933
scf7180001245648	1063	61	7.1731			0.0572258	57.2258
scf7180001243538	1044	60	7.18391			0.0573121	57.3121
scf7180001245599	1269	73	7.1907			0.0573663	57.3663
scf7180001239370	1043	60	7.1908			0.057367	57.367
scf7180001240365	3858	222	7.19285			0.0573834	57.3834
scf7180001239432	1075	62	7.2093			0.0575147	57.5147
scf7180001242986	1159	67	7.22606			0.0576483	57.6483
scf7180001237610	1295	75	7.23938			0.0577546	57.7546
scf7180001237402	863	50	7.24218			0.0577769	57.7769
scf7180001245354	1431	83	7.25017			0.0578407	57.8407
scf7180001235552	1017	59	7.25172			0.0578531	57.8531
scf7180001246650	1206	70	7.25539			0.0578823	57.8823
scf7180001241884	1085	63	7.25806			0.0579037	57.9037
scf7180001242635	1426	83	7.2756			0.0580435	58.0435
scf7180001243202	1011	59	7.29476			0.0581964	58.1964
scf7180001234941	1078	63	7.30519			0.0582797	58.2797
scf7180001239676	1249	73	7.30584			0.0582849	58.2849
scf7180001244941	1009	59	7.30922			0.0583118	58.3118
scf7180001245774	1180	69	7.30932			0.0583126	58.3126
scf7180001243566	1043	61	7.31064			0.0583231	58.3231
scf7180001246640	4902	289	7.36944			0.0587922	58.7922
scf7180001243585	1355	80	7.38007			0.058877	58.877
scf7180001235192	1114	66	7.40575			0.0590818	59.0818
scf7180001242825	1146	68	7.4171			0.0591725	59.1725
scf7180001244662	1024	61	7.44629			0.0594053	59.4053
scf7180001237635	486	29	7.45885			0.0595055	59.5055
scf7180001240850	1004	60	7.47012			0.0595954	59.5954
scf7180001237320	1201	72	7.49376			0.059784	59.784
scf7180001245578	1250	75	7.5			0.0598338	59.8338
scf7180001236951	1033	62	7.50242			0.0598531	59.8531
scf7180001246832	1280	77	7.51953			0.0599896	59.9896
scf7180001248359	1180	71	7.52119			0.0600028	60.0028
scf7180001245195	1213	73	7.52267			0.0600147	60.0147
scf7180001235371	2755	166	7.53176			0.0600872	60.0872
scf7180001244694	1062	64	7.53296			0.0600967	60.0967
scf7180001246149	1022	62	7.58317			0.0604973	60.4973
scf7180001237270	1137	69	7.58575			0.0605179	60.5179
scf7180001246557	1036	63	7.60135			0.0606424	60.6424
scf7180001244051	1233	75	7.60341			0.0606588	60.6588
scf7180001246273	1081	66	7.63182			0.0608855	60.8855
scf7180001236399	2075	127	7.6506			0.0610353	61.0353
scf7180001246085	1044	64	7.66284			0.0611329	61.1329
scf7180001241711	1124	69	7.67349			0.0612178	61.2178
scf7180001244651	1075	66	7.67442			0.0612253	61.2253
scf7180001245791	1008	62	7.68849			0.0613376	61.3376
scf7180001238188	1089	67	7.69054			0.0613539	61.3539
scf7180001235367	1202	74	7.69551			0.0613935	61.3935
scf7180001236659	1007	62	7.69613			0.0613985	61.3985
scf7180001246551	1234	76	7.69854			0.0614177	61.4177
scf7180001237158	1104	68	7.69928			0.0614236	61.4236
scf7180001243555	1167	72	7.71208			0.0615258	61.5258
scf7180001242071	1083	67	7.73315			0.0616938	61.6938
scf7180001244360	1195	74	7.74059			0.0617531	61.7531
scf7180001243439	1128	70	7.75709			0.0618848	61.8848
scf7180001243302	1062	66	7.76836			0.0619747	61.9747
scf7180001242643	1333	83	7.7832			0.0620931	62.0931
scf7180001238942	1070	67	7.8271			0.0624434	62.4434
scf7180001236526	1036	65	7.84266			0.0625675	62.5675
scf7180001246135	1018	64	7.85855			0.0626942	62.6942
scf7180001246490	1049	66	7.86463			0.0627428	62.7428
scf7180001235901	2153	136	7.89596			0.0629927	62.9927
scf7180001235101	1028	65	7.9037			0.0630544	63.0544
scf7180001248966	1028	65	7.9037			0.0630544	63.0544
scf7180001246485	1548	98	7.91344			0.0631321	63.1321
scf7180001235548	1026	65	7.9191			0.0631773	63.1773
scf7180001248345	566	36	7.95053			0.063428	63.428
scf7180001240938	1020	65	7.96569			0.063549	63.549
scf7180001237386	1004	64	7.96813			0.0635684	63.5684
scf7180001240046	1207	77	7.97432			0.0636178	63.6178
scf7180001244758	1127	72	7.9858			0.0637095	63.7095
scf7180001243874	1095	70	7.99087			0.0637499	63.7499
scf7180001236438	1749	112	8.00457			0.0638592	63.8592
scf7180001235108	2902	186	8.01172			0.0639162	63.9162
scf7180001245830	1123	72	8.01425			0.0639364	63.9364
scf7180001240667	1013	65	8.02073			0.0639881	63.9881
scf7180001243719	1008	65	8.06052			0.0643055	64.3055
scf7180001243539	1068	69	8.07584			0.0644278	64.4278
scf7180001240417	1097	71	8.09025			0.0645427	64.5427
scf7180001239851	1003	65	8.1007			0.0646261	64.6261
scf7180001245255	1063	69	8.11383			0.0647308	64.7308
scf7180001242711	1000	65	8.125			0.0648199	64.8199
scf7180001241514	1335	87	8.14607			0.064988	64.988
scf7180001248324	1211	79	8.15442			0.0650546	65.0546
scf7180001244114	994	65	8.17404			0.0652112	65.2112
scf7180001248405	1328	87	8.18901			0.0653306	65.3306
scf7180001246074	1022	67	8.19472			0.0653761	65.3761
scf7180001235843	1144	75	8.19493			0.0653778	65.3778
scf7180001235759	1597	105	8.21853			0.0655661	65.5661
scf7180001245933	1277	84	8.2224			0.065597	65.597
scf7180001242979	1047	69	8.23782			0.06572	65.72
scf7180001239536	4186	276	8.24176			0.0657514	65.7514
scf7180001235842	1031	68	8.24442			0.0657727	65.7727
scf7180001236413	1046	69	8.2457			0.0657829	65.7829
scf7180001239426	1136	75	8.25264			0.0658382	65.8382
scf7180001237175	1148	76	8.27526			0.0660187	66.0187
scf7180001248311	1115	74	8.29596			0.0661839	66.1839
scf7180001242793	1219	81	8.30599			0.0662638	66.2638
scf7180001243242	1172	78	8.31911			0.0663685	66.3685
scf7180001240102	6109	407	8.32788			0.0664385	66.4385
scf7180001239035	1424	95	8.33919			0.0665287	66.5287
scf7180001235305	1079	72	8.34106			0.0665436	66.5436
scf7180001246202	1063	71	8.34901			0.0666071	66.6071
scf7180001240171	1346	90	8.3581			0.0666796	66.6796
scf7180001239087	1687	113	8.37285			0.0667973	66.7973
scf7180001246322	1579	106	8.39139			0.0669451	66.9451
scf7180001244422	1221	82	8.39476			0.066972	66.972
scf7180001246258	1011	68	8.40752			0.0670738	67.0738
scf7180001242362	1293	87	8.41067			0.067099	67.099
scf7180001236084	1316	89	8.45365			0.0674418	67.4418
scf7180001236240	1005	68	8.45771			0.0674743	67.4743
scf7180001236490	1049	71	8.46044			0.067496	67.496
scf7180001246854	1034	70	8.46228			0.0675107	67.5107
scf7180001246027	1417	96	8.4686			0.0675611	67.5611
scf7180001236384	1164	79	8.48368			0.0676814	67.6814
scf7180001242913	1105	75	8.48416			0.0676853	67.6853
scf7180001244990	6125	416	8.4898			0.0677302	67.7302
scf7180001236203	6237	424	8.49768			0.0677931	67.7931
scf7180001246550	1483	101	8.51315			0.0679165	67.9165
scf7180001248958	323	22	8.51393			0.0679228	67.9228
scf7180001236293	1056	72	8.52273			0.0679929	67.9929
scf7180001241207	1025	70	8.53659			0.0681035	68.1035
scf7180001243850	1068	73	8.54401			0.0681627	68.1627
scf7180001245852	1051	72	8.56327			0.0683164	68.3164
scf7180001239132	1575	108	8.57143			0.0683815	68.3815
scf7180001241371	1443	99	8.57588			0.068417	68.417
scf7180001240766	1063	73	8.5842			0.0684833	68.4833
scf7180001239924	1017	70	8.60374			0.0686392	68.6392
scf7180001246527	1075	74	8.60465			0.0686465	68.6465
scf7180001241917	1031	71	8.60815			0.0686744	68.6744
scf7180001237989	1246	86	8.62761			0.0688297	68.8297
scf7180001240627	956	66	8.62971			0.0688464	68.8464
scf7180001237231	1173	81	8.63171			0.0688624	68.8624
scf7180001241815	1042	72	8.63724			0.0689065	68.9065
scf7180001241087	1142	79	8.64711			0.0689853	68.9853
scf7180001248391	1083	75	8.65651			0.0690602	69.0602
scf7180001235291	1010	70	8.66337			0.0691149	69.1149
scf7180001244880	1312	91	8.66997			0.0691676	69.1676
scf7180001239906	1008	70	8.68056			0.0692521	69.2521
scf7180001244855	1382	96	8.68307			0.0692721	69.2721
scf7180001244742	1022	71	8.68395			0.0692792	69.2792
scf7180001238927	24550	1707	8.69145			0.069339	69.339
scf7180001245591	1005	70	8.70647			0.0694588	69.4588
scf7180001235123	1090	76	8.7156			0.0695316	69.5316
scf7180001236791	2610	182	8.71648			0.0695386	69.5386
scf7180001246796	1104	77	8.7183			0.0695532	69.5532
scf7180001248392	2491	174	8.73143			0.069658	69.658
scf7180001241148	1116	78	8.73656			0.0696989	69.6989
scf7180001245850	3748	262	8.73799			0.0697103	69.7103
scf7180001240376	1285	90	8.75486			0.0698449	69.8449
scf7180001239200	1199	84	8.7573			0.0698643	69.8643
scf7180001246204	1084	76	8.76384			0.0699165	69.9165
scf7180001244796	1279	90	8.79593			0.0701725	70.1725
scf7180001244864	1132	80	8.83392			0.0704756	70.4756
scf7180001239902	1014	72	8.87574			0.0708092	70.8092
scf7180001245950	1281	91	8.87978			0.0708415	70.8415
scf7180001236184	1309	93	8.88083			0.0708498	70.8498
scf7180001244072	1096	78	8.89599			0.0709707	70.9707
scf7180001236973	1152	82	8.89757			0.0709834	70.9834
scf7180001236215	2091	149	8.90722			0.0710604	71.0604
scf7180001235503	1360	97	8.91544			0.071126	71.126
scf7180001246086	1079	77	8.9203			0.0711647	71.1647
scf7180001246175	1106	79	8.92857			0.0712307	71.2307
scf7180001236005	1190	85	8.92857			0.0712307	71.2307
scf7180001241071	1160	83	8.94397			0.0713535	71.3535
scf7180001246357	1090	78	8.94495			0.0713614	71.3614
scf7180001241477	1005	72	8.95522			0.0714433	71.4433
scf7180001246778	1213	87	8.96538			0.0715243	71.5243
scf7180001243115	1142	82	8.97548			0.0716049	71.6049
scf7180001240459	7428	534	8.98627			0.071691	71.691
scf7180001238909	1140	82	8.99123			0.0717306	71.7306
scf7180001245430	1484	107	9.0128			0.0719027	71.9027
scf7180001246193	1165	84	9.01288			0.0719033	71.9033
scf7180001246464	1024	74	9.0332			0.0720654	72.0654
scf7180001241631	1091	79	9.05133			0.07221	72.21
scf7180001242056	1241	90	9.06527			0.0723213	72.3213
scf7180001235491	1142	83	9.08494			0.0724782	72.4782
scf7180001241658	1197	87	9.08521			0.0724804	72.4804
scf7180001240776	1704	124	9.09624			0.0725684	72.5684
scf7180001236190	1028	75	9.11965			0.0727551	72.7551
scf7180001241328	1535	112	9.12052			0.0727621	72.7621
scf7180001246278	1069	78	9.12067			0.0727633	72.7633
scf7180001243890	1082	79	9.12662			0.0728107	72.8107
scf7180001237582	629	46	9.14149			0.0729294	72.9294
scf7180001237663	1106	81	9.15461			0.073034	73.034
scf7180001234700	641	47	9.16537			0.0731198	73.1198
scf7180001246066	1008	74	9.17659			0.0732093	73.2093
scf7180001234898	1115	82	9.19283			0.0733389	73.3389
scf7180001242778	3245	239	9.20647			0.0734477	73.4477
scf7180001239832	4521	333	9.20703			0.0734522	73.4522
scf7180001234712	1112	82	9.21763			0.0735367	73.5367
scf7180001241113	1083	80	9.23361			0.0736643	73.6643
scf7180001244779	2191	162	9.24236			0.073734	73.734
scf7180001237074	1000	74	9.25			0.073795	73.795
scf7180001246924	1053	78	9.25926			0.0738689	73.8689
scf7180001241791	1860	138	9.27419			0.073988	73.988
scf7180001236231	1535	114	9.28339			0.0740614	74.0614
scf7180001244912	1193	89	9.32523			0.0743952	74.3952
scf7180001249195	1058	79	9.33365			0.0744623	74.4623
scf7180001238048	1265	95	9.38735			0.0748908	74.8908
scf7180001239391	1154	87	9.42374			0.0751811	75.1811
scf7180001246675	1047	79	9.43171			0.0752447	75.2447
scf7180001235792	1153	87	9.43192			0.0752463	75.2463
scf7180001242446	1298	98	9.4376			0.0752916	75.2916
scf7180001242935	1072	81	9.44496			0.0753504	75.3504
scf7180001239713	1004	76	9.46215			0.0754875	75.4875
scf7180001234685	1016	77	9.47343			0.0755775	75.5775
scf7180001245932	1042	79	9.47697			0.0756057	75.6057
scf7180001239275	4427	336	9.48724			0.0756877	75.6877
scf7180001243321	1172	89	9.49232			0.0757282	75.7282
scf7180001234652	1139	87	9.54785			0.0761712	76.1712
scf7180001240358	1124	86	9.56406			0.0763005	76.3005
scf7180001240416	1462	112	9.57592			0.0763952	76.3952
scf7180001241615	1040	80	9.61538			0.07671	76.71
scf7180001240953	1038	80	9.63391			0.0768578	76.8578
scf7180001244899	1023	79	9.65298			0.0770099	77.0099
scf7180001243858	1008	78	9.67262			0.0771666	77.1666
scf7180001237232	1524	118	9.67848			0.0772133	77.2133
scf7180001243577	1147	89	9.69922			0.0773788	77.3788
scf7180001246901	1167	91	9.74722			0.0777617	77.7617
scf7180001241674	1064	83	9.75094			0.0777914	77.7914
scf7180001240554	1306	102	9.76263			0.0778847	77.8847
scf7180001242775	972	76	9.77366			0.0779727	77.9727
scf7180001244923	1023	80	9.77517			0.0779847	77.9847
scf7180001245403	1213	95	9.78978			0.0781013	78.1013
scf7180001245226	1108	87	9.81498			0.0783023	78.3023
scf7180001239964	1043	82	9.82742			0.0784016	78.4016
scf7180001239078	1068	84	9.83146			0.0784338	78.4338
scf7180001248898	572	45	9.83392			0.0784534	78.4534
scf7180001244957	1042	82	9.83685			0.0784768	78.4768
scf7180001246541	1155	91	9.84848			0.0785696	78.5696
scf7180001238964	1193	94	9.84912			0.0785747	78.5747
scf7180001242792	1028	81	9.84922			0.0785755	78.5755
scf7180001239110	1115	88	9.86547			0.0787051	78.7051
scf7180001237567	1431	113	9.87072			0.078747	78.747
scf7180001243969	1265	100	9.88142			0.0788324	78.8324
scf7180001236460	4629	367	9.91035			0.0790632	79.0632
scf7180001240735	5764	457	9.91065			0.0790656	79.0656
scf7180001239714	1072	85	9.91138			0.0790714	79.0714
scf7180001245439	1160	92	9.91379			0.0790906	79.0906
scf7180001237117	1042	83	9.95681			0.0794339	79.4339
scf7180001243668	1142	91	9.9606			0.079464	79.464
scf7180001242562	1367	109	9.96708			0.0795158	79.5158
scf7180001243510	2545	203	9.97053			0.0795433	79.5433
scf7180001244468	1012	81	10.0049			0.0798178	79.8178
scf7180001235200	2311	185	10.0065			0.0798302	79.8302
scf7180001238990	1173	94	10.0171			0.0799144	79.9144
scf7180001240254	1035	83	10.0242			0.0799711	79.9711
scf7180001237187	1010	81	10.0248			0.0799759	79.9759
scf7180001246479	1009	81	10.0347			0.0800551	80.0551
scf7180001239499	1069	86	10.0561			0.0802262	80.2262
scf7180001238985	1454	117	10.0585			0.0802448	80.2448
scf7180001243873	2099	169	10.0643			0.0802915	80.2915
scf7180001248353	1100	89	10.1136			0.080685	80.685
scf7180001248369	1046	85	10.1577			0.0810368	81.0368
scf7180001246222	1511	123	10.1754			0.0811775	81.1775
scf7180001244928	1056	86	10.1799			0.0812138	81.2138
scf7180001241561	1362	111	10.1872			0.081272	81.272
scf7180001243051	1092	89	10.1877			0.0812761	81.2761
scf7180001236442	834	68	10.1918			0.0813089	81.3089
scf7180001243584	1116	91	10.1927			0.0813153	81.3153
scf7180001241441	1076	88	10.223			0.0815578	81.5578
scf7180001245992	1027	84	10.224			0.0815651	81.5651
scf7180001242106	1234	101	10.231			0.0816209	81.6209
scf7180001245540	1405	115	10.2313			0.0816238	81.6238
scf7180001237249	1062	87	10.2401			0.081694	81.694
scf7180001242353	1122	92	10.2496			0.0817693	81.7693
scf7180001234740	1000	82	10.25			0.0817729	81.7729
scf7180001238914	2646	217	10.2513			0.0817834	81.7834
scf7180001240995	6373	523	10.2581			0.0818376	81.8376
scf7180001246574	1745	144	10.3152			0.0822929	82.2929
scf7180001243315	1236	102	10.3155			0.0822957	82.2957
scf7180001235725	1017	84	10.3245			0.0823671	82.3671
scf7180001243355	1029	85	10.3256			0.0823756	82.3756
scf7180001236011	7030	581	10.3307			0.0824169	82.4169
scf7180001241475	2480	205	10.3327			0.0824323	82.4323
scf7180001242693	1584	131	10.3378			0.0824729	82.4729
scf7180001235179	1064	88	10.3383			0.0824777	82.4777
scf7180001245743	1145	95	10.3712			0.0827396	82.7396
scf7180001237487	5308	441	10.3853			0.082852	82.852
scf7180001239228	1047	87	10.3868			0.0828644	82.8644
scf7180001243286	1357	113	10.409			0.0830413	83.0413
scf7180001240134	1272	106	10.4167			0.0831025	83.1025
scf7180001240530	1043	87	10.4267			0.0831822	83.1822
scf7180001243689	1112	93	10.4541			0.0834014	83.4014
scf7180001235710	1049	88	10.4862			0.083657	83.657
scf7180001245126	8241	693	10.5115			0.0838588	83.8588
scf7180001246182	1105	93	10.5204			0.0839298	83.9298
scf7180001243713	582	49	10.5241			0.0839592	83.9592
scf7180001240229	1053	89	10.5651			0.0842863	84.2863
scf7180001239636	1358	115	10.5854			0.0844488	84.4488
scf7180001239654	1109	94	10.5951			0.0845262	84.5262
scf7180001238221	1769	150	10.5992			0.0845588	84.5588
scf7180001242430	1448	123	10.6181			0.0847094	84.7094
scf7180001241870	1045	89	10.6459			0.0849315	84.9315
scf7180001240595	1315	112	10.6464			0.0849352	84.9352
scf7180001241265	1161	99	10.6589			0.0850351	85.0351
scf7180001242090	1067	91	10.6607			0.0850496	85.0496
scf7180001243612	1054	90	10.6736			0.0851525	85.1525
scf7180001246062	1159	99	10.6773			0.0851818	85.1818
scf7180001246510	1004	86	10.7072			0.0854201	85.4201
scf7180001236226	1108	95	10.7175			0.0855026	85.5026
scf7180001239848	10923	940	10.7571			0.0858186	85.8186
scf7180001245876	1069	92	10.7577			0.0858233	85.8233
scf7180001244441	2672	230	10.7597			0.0858394	85.8394
scf7180001237823	1311	113	10.7742			0.085955	85.955
scf7180001235012	4079	352	10.787			0.0860566	86.0566
scf7180001248307	1088	94	10.7996			0.0861577	86.1577
scf7180001235647	1041	90	10.8069			0.0862158	86.2158
scf7180001246526	1677	145	10.808			0.0862244	86.2244
scf7180001245990	1133	98	10.812			0.0862564	86.2564
scf7180001239666	1028	89	10.822			0.0863361	86.3361
scf7180001237588	1097	95	10.825			0.0863599	86.3599
scf7180001244452	3521	305	10.8279			0.0863832	86.3832
scf7180001245160	1189	103	10.8284			0.0863875	86.3875
scf7180001243216	1152	100	10.8507			0.0865651	86.5651
scf7180001245641	1920	167	10.8724			0.0867382	86.7382
scf7180001242997	1229	107	10.8828			0.0868215	86.8215
scf7180001243609	1010	88	10.8911			0.0868874	86.8874
scf7180001237586	355	31	10.9155			0.087082	87.082
scf7180001244481	1065	93	10.9155			0.087082	87.082
scf7180001236172	1042	91	10.9165			0.0870901	87.0901
scf7180001240242	1177	103	10.9388			0.0872682	87.2682
scf7180001239328	628	55	10.9475			0.087337	87.337
scf7180001248288	2179	191	10.9569			0.0874121	87.4121
scf7180001242990	1083	95	10.9649			0.0874763	87.4763
scf7180001244840	4728	415	10.9719			0.0875318	87.5318
scf7180001243754	1172	103	10.9855			0.0876405	87.6405
scf7180001242545	1057	93	10.9981			0.0877411	87.7411
scf7180001245122	1091	96	10.9991			0.0877489	87.7489
scf7180001248315	2325	205	11.0215			0.0879278	87.9278
scf7180001248619	6182	547	11.0603			0.0882376	88.2376
scf7180001239849	11017	976	11.0738			0.088345	88.345
scf7180001246452	1296	115	11.0918			0.0884888	88.4888
scf7180001240485	1059	94	11.0954			0.0885171	88.5171
scf7180001246447	1104	98	11.096			0.0885222	88.5222
scf7180001244667	1036	92	11.1004			0.0885571	88.5571
scf7180001234762	1078	96	11.1317			0.0888071	88.8071
scf7180001241597	1044	93	11.1351			0.0888337	88.8337
scf7180001246259	1122	100	11.1408			0.0888797	88.8797
scf7180001244643	1020	91	11.152			0.0889685	88.9685
scf7180001246761	1354	121	11.1706			0.0891173	89.1173
scf7180001242214	1018	91	11.1739			0.0891433	89.1433
scf7180001235815	1208	108	11.1755			0.0891563	89.1563
scf7180001245878	1162	104	11.1876			0.0892529	89.2529
scf7180001246342	1363	122	11.1886			0.0892605	89.2605
scf7180001238166	1306	117	11.1983			0.0893384	89.3384
scf7180001244039	1272	114	11.2028			0.0893744	89.3744
[truncated: 12,746 more rows]
[truncated: 2 more columns]

## Sheet: >10kb
		Male IndvJ	Female1 IndvA	Female2 IndvB		Female1/Female2 ratio	log base2	Male/Female1 ratio	log base2
scfID	length (kb)	Normalized coverage x1000				A:B	A:B	J:A	J:A
scf7180001248676	1344.24	207.298	229.6	195.824		1.17248	0.229564	0.902866	-0.147417
scf7180001248782	1273.65	212.971	232.017	199.74		1.16159	0.216105	0.917909	-0.123577
scf7180001248491	1211.3	227.278	247.05	216.816		1.13945	0.188335	0.919965	-0.120349
scf7180001248238	1019.81	207.898	228.298	198.384		1.15079	0.202624	0.910642	-0.135043
scf7180001248485	1003.26	226.454	245.073	213.708		1.14676	0.197568	0.924027	-0.113993
scf7180001247069	997.912	228.03	249.345	218.697		1.14014	0.189208	0.914517	-0.128918
scf7180001248442	913.934	230.892	246.347	219.79		1.12083	0.164565	0.937264	-0.0934728
scf7180001248677	890.88	221.602	237.983	206.9		1.15023	0.201927	0.931165	-0.102891
scf7180001247533	845.941	240.137	255.719	230.404		1.10987	0.150394	0.939067	-0.0907
scf7180001248611	811.346	206.31	224.306	196.202		1.14324	0.193129	0.91977	-0.120655
scf7180001248784	775.378	232.061	244.156	220.069		1.10945	0.149846	0.950463	-0.0732974
scf7180001248741	774.047	229.828	247.282	217.179		1.13861	0.187276	0.929417	-0.105603
scf7180001247211	760.689	205.207	220.796	196.482		1.12375	0.168318	0.929394	-0.105638
scf7180001248605	736.709	223.048	241.757	211.619		1.14242	0.192091	0.922612	-0.116204
scf7180001248226	734.635	203.123	223.327	189.673		1.17743	0.235641	0.909535	-0.136799
scf7180001248601	728.602	227.369	246.961	218.034		1.13267	0.179728	0.920669	-0.119245
scf7180001248424	723.87	249.79	259.11	251.753		1.02922	0.0415578	0.964032	-0.0528464
scf7180001248915	719.164	230.235	250.214	218.3		1.14619	0.196846	0.920156	-0.12005
scf7180001248667	708.086	227.042	250.166	221.818		1.12779	0.173504	0.907568	-0.139922
scf7180001248510	707.448	223.125	244.648	215.103		1.13736	0.185685	0.912025	-0.132855
scf7180001248648	688.78	221.208	243.941	207.989		1.17286	0.230025	0.906809	-0.141129
scf7180001248731	683.823	115.258	244.781	215.276		1.13706	0.185308	0.470861	-1.08663
scf7180001248509	681.751	225.895	243.92	212.985		1.14524	0.195654	0.926105	-0.110752
scf7180001248523	680.663	213.908	227.936	208.636		1.09251	0.127645	0.938458	-0.0916365
scf7180001248732	662.826	203.252	223.634	191.211		1.16957	0.225972	0.90886	-0.137869
scf7180001248670	648.499	109.946	229.732	208.668		1.10094	0.13874	0.478584	-1.06315
scf7180001247935	646.138	211.417	233.546	198.9		1.17419	0.231668	0.905246	-0.143618
scf7180001248569	641.846	216.002	233.496	207.786		1.12373	0.168297	0.925077	-0.112354
scf7180001248467	640.051	238.771	256.306	222.036		1.15435	0.207075	0.931584	-0.102243
scf7180001248878	634.769	244.614	262.856	232.737		1.12941	0.175572	0.930601	-0.103765
scf7180001248431	630.142	231.5	250.247	218.223		1.14675	0.197548	0.925085	-0.112342
scf7180001239158	627.493	226.376	244.605	219.747		1.11312	0.154615	0.925475	-0.111734
scf7180001248823	623.664	193.903	213.791	184.001		1.1619	0.21649	0.906973	-0.140869
scf7180001248753	606.947	268.756	276.504	263.083		1.05102	0.0717842	0.97198	-0.0410009
scf7180001248668	606.306	216.703	236.04	201.46		1.17165	0.228536	0.918077	-0.123313
scf7180001248642	604.599	255.678	277.239	242.842		1.14165	0.191115	0.922229	-0.116804
scf7180001248775	603.277	238.951	257.606	229.027		1.12478	0.169649	0.927582	-0.108453
scf7180001248798	591.454	242.183	254.059	231.681		1.09659	0.133026	0.953254	-0.0690667
scf7180001248490	588.703	229.353	247.327	214.81		1.15137	0.203356	0.927328	-0.108848
scf7180001247996	567.187	228.028	243.491	224.498		1.0846	0.117161	0.936497	-0.0946534
scf7180001248457	567.151	232.861	247.395	222.492		1.11193	0.153061	0.941251	-0.0873479
scf7180001248673	565.383	197.282	218.249	186.585		1.1697	0.226144	0.903933	-0.145712
scf7180001248773	558.451	232.165	251.295	214.042		1.17404	0.231486	0.923875	-0.11423
scf7180001248633	553.433	285.727	303.644	275.734		1.10122	0.139107	0.940993	-0.0877443
scf7180001248629	533.562	248.37	261.97	235.005		1.11474	0.156706	0.948088	-0.0769077
scf7180001248416	527.334	221.92	244.151	210.054		1.16233	0.217014	0.908945	-0.137736
scf7180001248653	521.684	229.414	246.746	217.511		1.13441	0.18194	0.929757	-0.105075
scf7180001248674	517.668	206.002	229.86	198.038		1.16068	0.214974	0.896209	-0.158093
scf7180001248684	511.051	213.848	225.571	202.358		1.11471	0.156669	0.948032	-0.0769921
scf7180001248486	509.602	228.996	247.072	218.086		1.13291	0.180036	0.926838	-0.10961
scf7180001248470	481.768	123.702	267.908	240.374		1.11455	0.156456	0.461732	-1.11487
scf7180001248902	479.786	329.095	327.784	334.538		0.979813	-0.0294221	1.004	0.0057589
scf7180001248596	475.055	218.083	237.701	208.71		1.13891	0.18765	0.917465	-0.124275
scf7180001248770	470.043	125.27	256.896	225.429		1.13959	0.188511	0.48763	-1.03614
scf7180001245571	461.192	228.433	249.684	220.15		1.13415	0.181617	0.914888	-0.128333
scf7180001248795	459.528	204.824	221.025	194.768		1.13481	0.182452	0.926703	-0.109821
scf7180001248637	449.815	218.572	235.527	208.855		1.1277	0.173385	0.928014	-0.107782
scf7180001247245	434.774	194.501	216.785	183.189		1.18339	0.242932	0.89721	-0.156483
scf7180001247592	433.445	215.751	235.728	205.473		1.14724	0.198172	0.915255	-0.127754
scf7180001248568	430.23	220.65	242.044	205.346		1.17871	0.237213	0.911611	-0.133509
scf7180001248635	425.324	238.079	257.452	220.932		1.1653	0.220701	0.92475	-0.112864
scf7180001248481	420.017	278.992	286.733	269.934		1.06223	0.0870987	0.973005	-0.039481
scf7180001248762	419.688	215.343	236.617	204.63		1.15631	0.209534	0.910092	-0.135916
scf7180001248641	418.143	226.568	246.206	214.474		1.14795	0.199062	0.920238	-0.119922
scf7180001248593	414.79	231.107	249.083	220.652		1.12885	0.174859	0.927829	-0.10807
scf7180001248669	410.468	212.904	234.691	199.016		1.17925	0.237875	0.907167	-0.14056
scf7180001248506	408.626	227.481	255.176	223.831		1.14004	0.189083	0.89147	-0.165742
scf7180001248468	408.454	263.735	270.496	263.047		1.02832	0.0402892	0.975005	-0.0365187
scf7180001248507	406.035	208.04	232.163	196.684		1.18039	0.239263	0.896092	-0.158281
scf7180001245025	397.143	229.664	250.985	219.403		1.14394	0.194015	0.915053	-0.128072
scf7180001248904	394.228	241.807	253.395	242.659		1.04424	0.062458	0.954271	-0.0675298
scf7180001247858	388.653	258.99	279.029	250.973		1.11179	0.152884	0.928185	-0.107516
scf7180001248638	382.49	250.751	266.434	240.09		1.10972	0.150199	0.941137	-0.0875237
scf7180001248688	377.401	230.924	254.267	227.667		1.11684	0.159418	0.908196	-0.138925
scf7180001248586	364.087	233.66	253.751	222.066		1.14269	0.192429	0.920825	-0.119002
scf7180001248643	357.214	214.845	236.502	205.557		1.15054	0.202314	0.908429	-0.138554
scf7180001247507	357.143	208.971	231.066	196.011		1.17884	0.237372	0.904379	-0.145001
scf7180001248049	348.614	169.007	265.391	239.573		1.10777	0.147654	0.636824	-0.651033
scf7180001248418	348.268	227.603	244.156	214.736		1.137	0.185239	0.932201	-0.101286
scf7180001243197	346.577	216.283	241.219	208.659		1.15605	0.2092	0.896625	-0.157423
scf7180001247724	345.243	218.89	236.181	205.079		1.15166	0.203709	0.926788	-0.109689
scf7180001235022	340.524	220.183	238.07	204.362		1.16494	0.220256	0.924868	-0.11268
scf7180001247917	339.903	226.541	241.685	214.898		1.12465	0.169474	0.937342	-0.0933525
scf7180001248861	339.602	231.044	255.457	220.001		1.16117	0.215576	0.904433	-0.144914
scf7180001247067	338.486	217.977	243.425	203.176		1.1981	0.260745	0.895459	-0.159301
scf7180001248563	337.92	206.912	232.078	194.8		1.19137	0.252621	0.891562	-0.165594
scf7180001248790	330.02	219.779	240.239	215.18		1.11646	0.158929	0.914834	-0.128419
scf7180001248473	329.099	226.594	246.31	214.447		1.14858	0.199854	0.919956	-0.120364
scf7180001246148	327.424	246.438	260.453	239.625		1.08692	0.120247	0.946192	-0.0797951
scf7180001248051	322.867	198.917	222.966	188.664		1.18181	0.241004	0.892138	-0.164661
scf7180001248465	322.103	179.394	203.234	172.148		1.18058	0.239491	0.882699	-0.180006
scf7180001248030	315.532	215.642	230.471	205.601		1.12096	0.16474	0.935659	-0.0959458
scf7180001239276	314.995	230.316	247.664	214.052		1.15703	0.210424	0.929955	-0.104768
scf7180001247846	306.868	222.621	230.429	203.188		1.13407	0.181511	0.966113	-0.0497356
scf7180001248453	305.751	229.768	245.877	217.947		1.12815	0.17396	0.934484	-0.0977583
scf7180001248803	304.625	312.687	329.105	287.841		1.14336	0.193275	0.950114	-0.073827
scf7180001248502	299.646	211.739	231.061	196.999		1.17291	0.230091	0.916376	-0.125989
scf7180001248868	297.413	310.214	309.953	313.368		0.9891	-0.0158119	1.00084	0.00121689
scf7180001247832	296.648	240.91	258.748	224.047		1.15488	0.207746	0.931059	-0.103055
scf7180001248651	294.389	210.154	229.128	199.038		1.15117	0.203107	0.917192	-0.124704
scf7180001248889	293.84	207.958	220.459	196.786		1.1203	0.163884	0.943293	-0.0842217
scf7180001247635	288.571	197.023	223.012	186.793		1.1939	0.255682	0.883462	-0.17876
scf7180001248469	287.622	225.875	229.617	218.141		1.05261	0.0739699	0.983702	-0.0237064
scf7180001248034	286.859	231.408	241.717	201.284		1.20087	0.26408	0.957355	-0.0628743
scf7180001248682	286.578	219.863	234.131	212.758		1.10046	0.138102	0.939062	-0.0907072
scf7180001248221	285.538	215.083	235.476	206.31		1.14137	0.190765	0.913398	-0.130685
scf7180001248892	284.1	228.124	253.112	206.107		1.22806	0.29638	0.901276	-0.149959
scf7180001247356	282.296	251.074	265.862	239.943		1.10802	0.147985	0.944376	-0.082566
scf7180001248141	277.067	230.585	256.922	223.646		1.14879	0.200115	0.897491	-0.15603
scf7180001247212	276.791	218.112	231.537	202.523		1.14327	0.193163	0.942014	-0.0861796
scf7180001248802	273.612	245.634	270.602	240.713		1.12417	0.16886	0.90773	-0.139664
scf7180001248547	273.034	214.739	229.962	203.384		1.13068	0.177193	0.933802	-0.0988116
scf7180001248451	272.77	242.33	257.676	226.411		1.13809	0.186612	0.940445	-0.0885846
scf7180001247923	271.751	256.64	268.414	248.635		1.07955	0.110429	0.956138	-0.0647098
scf7180001235245	271.643	221.199	290.069	332.637		0.872027	-0.197555	0.762573	-0.391053
scf7180001248602	270.338	244.477	259.101	232.779		1.11308	0.154557	0.943558	-0.0838166
scf7180001239202	265.246	218.398	234.346	204.148		1.14793	0.199029	0.931944	-0.101685
scf7180001248725	263.269	255.432	276.813	244.218		1.13347	0.180743	0.922759	-0.115973
scf7180001248464	261.19	222.747	233.268	213.938		1.09035	0.124793	0.954901	-0.0665773
scf7180001239846	259.071	209.465	226.232	197.858		1.14341	0.19334	0.925885	-0.111095
scf7180001248891	258.91	264.342	285.277	251.234		1.1355	0.183328	0.926618	-0.109953
scf7180001247205	258.368	188.397	212.912	175.905		1.21038	0.275458	0.884861	-0.176478
scf7180001247879	254.999	206.842	222.669	188.794		1.17943	0.238091	0.92892	-0.106374
scf7180001247376	254.88	203.812	225.264	191.314		1.17745	0.235671	0.904772	-0.144373
scf7180001248511	254.322	199.307	217.986	191.53		1.13813	0.18666	0.914314	-0.129239
scf7180001248883	250.723	205.207	214.713	188.528		1.13889	0.187626	0.955728	-0.0653273
scf7180001242161	248.414	258.627	276.056	245.704		1.12353	0.168038	0.936864	-0.0940886
scf7180001248482	248.376	277.975	287.053	269.415		1.06547	0.0914877	0.968375	-0.0463628
scf7180001248096	247.162	227.603	250.721	219.65		1.14146	0.190876	0.907791	-0.139568
scf7180001248616	246.715	221.778	245.827	207.001		1.18756	0.248004	0.902171	-0.148527
scf7180001247604	243.548	215.74	233.533	212.484		1.09906	0.136272	0.923808	-0.114334
scf7180001248632	242.634	209.188	232.813	198.445		1.17319	0.230435	0.89852	-0.154378
scf7180001248235	241.991	237.234	256.649	225.148		1.13991	0.188921	0.924354	-0.113483
scf7180001248425	241.554	214.474	241.682	218.944		1.10385	0.142546	0.887423	-0.172306
scf7180001241756	241.16	227.354	253.719	228.575		1.11	0.150564	0.896087	-0.15829
scf7180001248208	239.997	220.353	235.64	209.067		1.1271	0.172617	0.935127	-0.0967651
scf7180001240936	239.981	231.268	253.594	213.508		1.18775	0.248235	0.911959	-0.132959
scf7180001248546	238.515	280.244	328.452	267.812		1.22643	0.294463	0.853225	-0.229002
scf7180001248075	238.002	243.871	297.368	249.56		1.19157	0.252861	0.820099	-0.28613
scf7180001248526	237.705	234.304	258.421	219.992		1.17468	0.232272	0.906677	-0.14134
scf7180001248444	236.924	223.897	237.054	214.644		1.10441	0.14327	0.944497	-0.0823815
scf7180001248000	235.083	204.39	225.294	185.39		1.21524	0.281244	0.907215	-0.140484
scf7180001247952	234.47	219.321	233.629	207.852		1.12401	0.16866	0.938759	-0.091174
scf7180001242910	232.559	216.059	233.632	202.999		1.1509	0.202766	0.924781	-0.112817
scf7180001244784	230.568	186.594	208.19	180.216		1.15523	0.208175	0.896266	-0.158002
scf7180001247707	229.029	232.064	246.708	220.938		1.11664	0.159163	0.94064	-0.0882848
scf7180001241869	228.748	168.822	182.274	157.922		1.1542	0.206897	0.926199	-0.110606
scf7180001248250	227.863	211.382	226.752	201.937		1.12288	0.167208	0.93222	-0.101258
scf7180001245898	227.268	237.947	254.475	232.33		1.09532	0.131348	0.935052	-0.0968811
scf7180001248471	227.049	230.701	252.854	215.582		1.17289	0.230065	0.91239	-0.132278
scf7180001248500	226.849	187.718	209.658	182.741		1.1473	0.198243	0.895353	-0.159471
scf7180001248675	226.591	269.082	288.543	251.78		1.14601	0.196622	0.932554	-0.10074
scf7180001236396	225.625	223.888	243.354	217.178		1.12053	0.164181	0.920008	-0.120282
scf7180001247190	225.266	113.577	237.375	202.42		1.17269	0.229822	0.478468	-1.06351
scf7180001238215	224.94	238.082	253.455	227.971		1.11179	0.152879	0.939347	-0.0902698
scf7180001248877	224.351	300.074	321.754	296.728		1.08434	0.116819	0.93262	-0.100639
scf7180001248535	223.151	194.163	204.545	184.997		1.10566	0.144914	0.949245	-0.0751481
scf7180001247325	222.496	119.732	260.502	232.889		1.11857	0.161655	0.459621	-1.12148
scf7180001247197	221.636	198.905	223.931	190.58		1.17499	0.232654	0.888244	-0.170972
scf7180001248640	219.611	524.164	506.796	509.593		0.994512	-0.00793993	1.03427	0.0486133
scf7180001247268	219.432	265.963	282.558	259.713		1.08796	0.121629	0.941271	-0.0873185
scf7180001246013	219.348	236.223	269.975	229.676		1.17546	0.233227	0.874982	-0.192674
scf7180001248614	217.018	250.923	271.41	231.001		1.17493	0.232572	0.924517	-0.113229
scf7180001248513	216.898	208.252	231.033	197.374		1.17054	0.227169	0.901396	-0.149768
scf7180001238926	215.406	201.144	226.75	193.909		1.16936	0.225724	0.887074	-0.172874
scf7180001248664	214.054	229.859	247.401	217.902		1.13538	0.183173	0.929096	-0.1061
scf7180001248427	211.329	216.35	230.553	207.816		1.10941	0.149791	0.938394	-0.0917347
scf7180001248438	210.013	234.729	249.165	222.674		1.11897	0.162168	0.94206	-0.0861087
scf7180001247511	206.148	227.341	248.813	212.276		1.17212	0.22912	0.9137	-0.130208
scf7180001248213	205.114	235.488	257.547	222.356		1.15826	0.211964	0.914348	-0.129185
scf7180001248589	203.839	294.415	311.282	278.447		1.11792	0.160816	0.945816	-0.0803681
scf7180001247529	203.155	195.73	217.819	181.929		1.19727	0.259754	0.89859	-0.154265
scf7180001248711	200.787	230.143	251.672	221.04		1.13858	0.18724	0.914455	-0.129016
scf7180001247851	200.242	208.836	230.91	194.499		1.1872	0.247567	0.904405	-0.144959
scf7180001239409	195.672	181.566	204.903	168.822		1.21373	0.279443	0.886104	-0.174452
scf7180001247931	194.581	230.892	250.25	220.803		1.13336	0.180609	0.922646	-0.116151
scf7180001248805	194.498	222.392	242.176	210.063		1.15287	0.205235	0.918307	-0.122952
scf7180001248236	192.977	242.769	260.913	223.783		1.16592	0.221469	0.930461	-0.103982
scf7180001248426	191.056	315.763	337.701	298.707		1.13054	0.177014	0.935038	-0.0969035
scf7180001237339	190.636	295.377	297.617	271.193		1.09744	0.134136	0.992475	-0.0108971
scf7180001248903	190.447	222.017	275.525	233.317		1.18091	0.239896	0.805797	-0.311512
scf7180001248776	188.623	304.678	315.53	289.266		1.0908	0.12538	0.965609	-0.0504892
scf7180001248768	186.804	189.043	210.004	180.077		1.16619	0.221804	0.900187	-0.151703
scf7180001245836	185.89	260.147	282.816	235.945		1.19865	0.261414	0.919844	-0.120538
scf7180001248430	185.528	243.653	253.915	225.065		1.12819	0.174006	0.959584	-0.0595183
scf7180001247993	185.244	291.852	300.792	278.188		1.08126	0.112711	0.970277	-0.0435318
scf7180001239195	184.66	191.826	211.897	180.1		1.17655	0.234567	0.905278	-0.143567
scf7180001237055	183.52	212.764	232.174	197.496		1.17559	0.233384	0.9164	-0.12595
scf7180001248480	182.401	315.952	329.479	289.529		1.13798	0.186479	0.958942	-0.060484
scf7180001247569	181.022	209.442	238.219	198.278		1.20144	0.264767	0.8792	-0.185737
scf7180001248222	180.71	262.753	275.92	248.938		1.10839	0.148463	0.95228	-0.0705424
scf7180001248023	180.26	227.356	251.757	217.116		1.15955	0.21356	0.903078	-0.147078
scf7180001236654	179.431	239.916	248.021	215.891		1.14883	0.200162	0.967322	-0.0479323
scf7180001247880	179.014	264.864	281.933	254.857		1.10624	0.145668	0.939454	-0.0901048
scf7180001247546	178.031	287.091	305.442	266.674		1.14538	0.195821	0.939919	-0.089391
scf7180001248613	177.992	224.348	242.326	212.817		1.13866	0.187332	0.92581	-0.111212
scf7180001248261	177.869	218.235	240.349	209.302		1.14833	0.199543	0.907992	-0.139249
scf7180001248595	177.781	237.426	249.507	241.539		1.03299	0.0468262	0.951577	-0.0716073
scf7180001236418	176.593	213.041	231.683	198.078		1.16966	0.226088	0.919534	-0.121026
scf7180001247826	176.15	201.025	219.144	190.47		1.15054	0.202316	0.917322	-0.1245
scf7180001248274	175.013	209.46	233.219	203.482		1.14614	0.196787	0.898123	-0.155015
scf7180001247961	174.254	371.173	383.875	351.247		1.09289	0.128149	0.966911	-0.0485454
scf7180001248917	173.621	178.526	197.02	170.866		1.15307	0.205478	0.906131	-0.142209
scf7180001243919	172.973	244.14	264.469	229.342		1.15316	0.205597	0.923134	-0.115387
scf7180001246967	172.233	194.677	203.941	186.816		1.09166	0.126528	0.954578	-0.0670652
scf7180001248893	171.793	236.808	252.9	229.241		1.1032	0.141698	0.936372	-0.0948462
scf7180001245042	171.167	260.722	272.782	244.198		1.11705	0.159695	0.95579	-0.0652339
scf7180001247342	170.725	334.75	341.71	311.874		1.09566	0.131806	0.979634	-0.029685
scf7180001247835	170.027	228.933	254.282	217.11		1.17121	0.228005	0.900313	-0.151501
scf7180001247081	169.811	199.727	225.2	188.85		1.19248	0.253967	0.886886	-0.17318
scf7180001247539	169.358	265.845	286.813	251.045		1.14248	0.192163	0.926894	-0.109524
scf7180001248622	169.027	261.103	372.035	340.039		1.09409	0.129737	0.701823	-0.510821
scf7180001248145	168.406	208.736	226.116	201.284		1.12337	0.167831	0.923135	-0.115386
scf7180001240399	168.393	193.467	210.158	183.541		1.14502	0.195372	0.920579	-0.119386
scf7180001248634	166.802	220.416	248.789	210.187		1.18365	0.243247	0.885958	-0.17469
scf7180001248249	166.567	243.729	259.023	229.758		1.12738	0.172971	0.940954	-0.087804
scf7180001235918	166.37	211.11	232.765	196.105		1.18694	0.247246	0.906968	-0.140877
scf7180001247936	166.189	193.711	216.625	181.965		1.19048	0.251539	0.894221	-0.161297
scf7180001248484	165.109	217.271	230.016	207.177		1.11024	0.150869	0.944591	-0.0822382
scf7180001239185	164.326	285.158	293.861	259.313		1.13323	0.180437	0.970384	-0.0433716
scf7180001248780	162.946	236.465	276.682	237.878		1.16312	0.218002	0.854646	-0.226602
scf7180001247960	162.369	252.524	278.714	240.158		1.16054	0.214802	0.906032	-0.142366
scf7180001247632	162.145	223.604	242.326	217.827		1.11247	0.153763	0.922741	-0.116002
scf7180001247464	161.984	255.199	282.579	244.981		1.15348	0.205989	0.903106	-0.147033
scf7180001248475	161.775	207.114	215.369	198.628		1.08428	0.116741	0.961671	-0.0563849
scf7180001248214	160.29	267.098	286.41	247.413		1.15762	0.21116	0.93257	-0.100716
scf7180001247853	160.088	198.533	222.779	185.525		1.2008	0.264	0.891165	-0.166236
scf7180001248200	159.927	118.357	259.573	230.758		1.12487	0.169763	0.455966	-1.133
scf7180001239949	159.164	246.996	249.169	238.444		1.04498	0.0634728	0.991276	-0.0126409
scf7180001247719	158.082	273.137	323.64	311.183		1.04003	0.0566285	0.843953	-0.244766
scf7180001247373	157.971	216.306	235.92	205.29		1.1492	0.200634	0.91686	-0.125226
scf7180001245986	157.397	231.281	239.617	226.194		1.05934	0.0831663	0.965211	-0.0510843
scf7180001248624	157.016	193.43	207.153	180.514		1.14757	0.198583	0.933756	-0.0988825
scf7180001240872	155.55	304.971	349.238	314.397		1.11082	0.151622	0.873247	-0.195538
scf7180001248037	155.373	246.655	273.509	236.038		1.15875	0.212569	0.901817	-0.149093
scf7180001248517	154.701	242.002	268.103	243.041		1.10312	0.141585	0.902647	-0.147766
scf7180001247451	152.946	189.156	351.882	317.402		1.10863	0.148781	0.537554	-0.895518
scf7180001247872	152.934	207.97	221.975	200.129		1.10916	0.149465	0.936907	-0.0940221
scf7180001248756	152.851	189.136	207.788	185.229		1.12179	0.1658	0.910238	-0.135685
scf7180001241204	152.663	346.946	358.755	334.893		1.07125	0.0993005	0.967083	-0.0482879
scf7180001248626	149.972	251.748	265.681	239.399		1.10978	0.150276	0.947558	-0.0777143
scf7180001247504	149.306	213.164	239.165	202.435		1.18144	0.240543	0.891283	-0.166044
scf7180001239755	148.837	219.343	240.987	210.496		1.14485	0.195165	0.910184	-0.13577
scf7180001245742	148.734	300.435	303.673	274.627		1.10577	0.145045	0.989337	-0.0154654
scf7180001248449	148.715	308.258	308.773	273.327		1.12968	0.17592	0.998333	-0.00240628
scf7180001247938	148.663	240.696	256.872	221.656		1.15888	0.212728	0.937029	-0.0938349
scf7180001248463	148.621	193.077	216.633	184.586		1.17362	0.23096	0.891263	-0.166077
scf7180001248612	148.239	231.98	251.53	217.636		1.15574	0.208814	0.922276	-0.116729
scf7180001248766	147.393	243.69	258.437	228.85		1.12929	0.175411	0.94294	-0.0847618
scf7180001247854	146.995	212.817	234.936	201.549		1.16565	0.221138	0.905851	-0.142654
scf7180001248495	146.329	291.974	302.285	258.309		1.17025	0.226812	0.96589	-0.0500686
scf7180001239013	146.271	236.09	260.859	222.889		1.17035	0.226945	0.905047	-0.143935
scf7180001246954	146.224	217.445	230.755	210.989		1.09369	0.129199	0.942318	-0.0857141
scf7180001244033	145.779	208.457	232.193	196.271		1.18303	0.242481	0.897772	-0.155579
scf7180001246746	145.518	227.978	241.939	219.796		1.10074	0.13848	0.942292	-0.0857536
scf7180001248607	144.477	202.777	223.523	204.785		1.0915	0.126317	0.907185	-0.140532
scf7180001246674	144.134	101.796	219.207	189.81		1.15487	0.207733	0.464383	-1.10661
scf7180001247985	143.452	190.642	212.859	175.175		1.21512	0.281099	0.895629	-0.159026
scf7180001242730	143.372	125.694	262.361	223.399		1.17441	0.231931	0.479086	-1.06164
scf7180001248644	142.674	229.523	237.109	208.753		1.13583	0.183752	0.968009	-0.0469078
scf7180001248113	142.233	182.944	208.746	174.677		1.19504	0.257055	0.876397	-0.190343
scf7180001245094	142.143	352.334	370.223	332.834		1.11234	0.153592	0.951682	-0.0714485
scf7180001248090	141.868	261.208	275.01	239.581		1.14788	0.198975	0.949812	-0.0742863
scf7180001248497	141.702	223.716	250.757	215.93		1.16129	0.215729	0.892161	-0.164624
scf7180001247547	141.38	172.628	191.292	161.23		1.18645	0.246657	0.902434	-0.148106
scf7180001248785	140.831	236.507	255.885	226.876		1.12787	0.173596	0.924268	-0.113617
scf7180001248241	140.306	442.465	548.334	493.834		1.11036	0.151029	0.806927	-0.30949
scf7180001247785	140.103	225.408	238.345	212.341		1.12246	0.166665	0.94572	-0.0805146
scf7180001247965	140.097	199.571	221.334	199.333		1.11037	0.151044	0.901677	-0.149318
scf7180001247981	139.451	225.346	246.224	212.876		1.15665	0.209957	0.915208	-0.127829
scf7180001248118	138.972	209.216	227.649	198.845		1.14486	0.195165	0.91903	-0.121815
scf7180001248234	137.051	195.966	219.966	191.066		1.15126	0.203209	0.890893	-0.166676
scf7180001248907	135.546	290.335	328.66	304.646		1.07882	0.10946	0.883389	-0.17888
scf7180001248492	135.447	202.182	221.615	195.858		1.13151	0.178248	0.912312	-0.1324
scf7180001247801	134.282	204.404	224.342	196.557		1.14136	0.190749	0.911127	-0.134276
scf7180001244972	134.02	408.751	425.324	379.228		1.12155	0.165499	0.961034	-0.0573407
scf7180001248618	133.396	327.354	370.537	335.13		1.10565	0.144896	0.883459	-0.178765
scf7180001248256	133.284	223.397	239.83	203.781		1.1769	0.234993	0.93148	-0.102403
scf7180001246755	131.859	213.045	260.258	239.504		1.08666	0.119895	0.818593	-0.288781
scf7180001247668	131.812	209.8	226.754	197.887		1.14587	0.196448	0.925233	-0.112112
scf7180001248729	130.791	233.046	280.536	230.684		1.2161	0.282264	0.830718	-0.267569
scf7180001244227	129.452	237.059	250.434	241.155		1.03848	0.0544683	0.946594	-0.0791823
scf7180001248666	129.301	290.914	299.25	272.971		1.09627	0.132607	0.972144	-0.0407581
scf7180001248906	129.286	251.502	252.561	231.064		1.09303	0.128334	0.995808	-0.00605984
scf7180001241503	128.924	270.053	296.119	264.823		1.11817	0.161146	0.911975	-0.132934
scf7180001248456	128.775	325.657	335.666	307.689		1.09093	0.125553	0.970182	-0.0436731
scf7180001248631	128.436	313.946	336.675	291.95		1.15319	0.205636	0.932491	-0.100838
scf7180001248421	128.345	259.057	288.863	238.944		1.20892	0.273715	0.896816	-0.157117
scf7180001247999	128.261	225.467	245.68	219.773		1.11788	0.160765	0.917728	-0.123862
scf7180001247513	128.245	202.448	232.947	194.827		1.19566	0.257804	0.869072	-0.202452
scf7180001248232	127.36	229.779	251.294	217.058		1.15773	0.211298	0.914385	-0.129126
scf7180001247945	127.092	232.414	282.667	217.124		1.30187	0.380586	0.822218	-0.282408
scf7180001247386	126.889	265.637	294.572	256.708		1.1475	0.19849	0.901771	-0.149167
scf7180001248772	126.727	200.962	215.767	198.01		1.08968	0.1239	0.931384	-0.102552
scf7180001248774	126.324	410.997	440.097	392.939		1.12001	0.163517	0.933877	-0.0986953
scf7180001248617	126.07	215.258	238.578	205.386		1.16161	0.216122	0.902255	-0.148393
scf7180001248199	125.933	220.038	235.041	220.464		1.06612	0.0923663	0.936168	-0.09516
scf7180001248551	124.954	221.73	243.236	216.179		1.12516	0.170131	0.911584	-0.133552
scf7180001247855	124.375	289.824	300.333	272.971		1.10024	0.137814	0.965009	-0.0513861
scf7180001247794	123.761	208.59	225.305	195.171		1.1544	0.20714	0.925809	-0.111213
scf7180001248203	123.577	214.969	240.237	201.051		1.19491	0.256897	0.894819	-0.160332
scf7180001248691	123.329	322.346	323.625	300.95		1.07534	0.104797	0.996047	-0.00571439
scf7180001248419	122.668	202.262	219.997	189.019		1.16389	0.218955	0.919386	-0.121257
scf7180001245219	122.665	343.309	401.387	329.388		1.21858	0.285206	0.855307	-0.225485
scf7180001246649	121.203	200.881	226.583	194.089		1.16742	0.223319	0.886567	-0.173698
scf7180001247609	121.089	232.546	250.758	221.867		1.13022	0.176602	0.927374	-0.108777
scf7180001247717	119.775	188.239	212.299	179.151		1.18503	0.244922	0.886672	-0.173528
scf7180001248428	119.539	187.026	200.76	179.075		1.12109	0.164907	0.931591	-0.102232
scf7180001247615	118.908	221.07	239.888	205.766		1.16583	0.221357	0.921555	-0.117858
scf7180001247848	117.845	208.585	225.006	197.66		1.13835	0.186943	0.927019	-0.109329
scf7180001247918	117.844	252.312	269.338	235.361		1.14436	0.194546	0.936784	-0.0942123
scf7180001248849	117.242	300.533	302.985	292.883		1.03449	0.0489205	0.991909	-0.0117206
scf7180001239477	116.274	399.847	409.974	371.636		1.10316	0.141644	0.975299	-0.0360842
scf7180001240128	116.062	213.92	231.498	201.829		1.147	0.197862	0.924072	-0.113923
scf7180001248685	116.054	287.936	293.824	258.504		1.13663	0.184766	0.979963	-0.0292006
scf7180001242753	115.829	229.133	254.108	224.439		1.13219	0.179118	0.901715	-0.149257
scf7180001248067	114.864	232.135	257.049	220.956		1.16335	0.218283	0.903077	-0.147079
scf7180001239874	114.678	304.757	350.083	292.993		1.19485	0.256835	0.870527	-0.200039
scf7180001247752	114.506	290.244	296.693	262.376		1.13079	0.177336	0.978262	-0.031707
scf7180001247841	114.396	309.666	322.205	298.809		1.0783	0.108756	0.961086	-0.0572628
scf7180001244064	113.335	152.917	284.95	256.802		1.10961	0.150052	0.536645	-0.89796
scf7180001247542	113.24	251.615	275.778	243.169		1.1341	0.181549	0.91238	-0.132293
scf7180001248841	113.223	296.219	298.989	290.061		1.03078	0.0437378	0.990735	-0.0134287
scf7180001247502	113.012	213.42	236.601	200.886		1.17779	0.236085	0.902023	-0.148764
scf7180001247813	112.987	267.385	274.953	251.426		1.09357	0.129051	0.972475	-0.0402666
scf7180001247498	112.327	209.981	229.479	198.579		1.15561	0.20865	0.915031	-0.128107
scf7180001248410	111.484	379.377	497.87	422.741		1.17772	0.235996	0.762001	-0.392135
scf7180001247990	111.061	227.36	252.375	209.745		1.20325	0.266934	0.900882	-0.150591
scf7180001248516	110.572	238.557	252.877	239.978		1.05375	0.0755345	0.943372	-0.0841008
scf7180001248478	110.433	230.829	244.616	216.987		1.12733	0.172907	0.943641	-0.0836893
scf7180001247365	110.411	381.384	372.762	366.011		1.01845	0.0263682	1.02313	0.0329909
scf7180001239573	110.345	189.478	211.825	174.671		1.2127	0.278227	0.894503	-0.160842
scf7180001247514	110.268	224.781	241.843	213.413		1.13321	0.180419	0.929451	-0.10555
scf7180001247538	110.189	187.945	212.335	178.886		1.18699	0.247304	0.885134	-0.176033
scf7180001241300	109.651	234.886	244.501	216.893		1.12729	0.172854	0.960674	-0.0578815
scf7180001247723	109.423	211.644	221.168	205.712		1.07513	0.104516	0.956937	-0.0635035
scf7180001248821	109.166	224.593	244.168	215.353		1.1338	0.18117	0.91983	-0.120561
scf7180001247845	108.58	208.998	229.214	200.266		1.14455	0.194778	0.911801	-0.133209
scf7180001248493	108.485	241.161	260.232	231.865		1.12234	0.166514	0.926715	-0.109802
scf7180001244554	107.71	229.23	261.322	226.028		1.15615	0.209327	0.877195	-0.18903
scf7180001246925	106.293	180.123	192.21	177.077		1.08546	0.11831	0.937115	-0.0937019
scf7180001247435	105.92	267.346	280.327	257.741		1.08763	0.121189	0.953696	-0.068399
scf7180001247068	105.862	195.994	218.564	188.658		1.15852	0.212285	0.896737	-0.157243
scf7180001247220	105.679	208.856	227.681	195.191		1.16645	0.222124	0.91732	-0.124502
scf7180001245456	105.531	210.897	237.101	215.283		1.10134	0.139265	0.889482	-0.168962
scf7180001248174	105.503	197.607	218.043	188.265		1.15817	0.211851	0.906273	-0.141982
scf7180001247693	105.248	266.543	270.128	255.71		1.05639	0.0791362	0.986728	-0.019276
scf7180001238131	104.489	117.657	241.133	216.029		1.11621	0.158606	0.487933	-1.03525
scf7180001246616	103.741	243.307	247.087	237.038		1.04239	0.059902	0.984701	-0.022243
scf7180001248420	103.589	338.632	329.591	354.669		0.92929	-0.105799	1.02743	0.0390436
scf7180001238167	103.425	224.862	247.089	215.976		1.14406	0.194159	0.910047	-0.135987
scf7180001248496	103.31	361.623	364.234	334.228		1.08978	0.124036	0.992829	-0.0103825
scf7180001248008	102.897	342.024	329.289	348.884		0.943835	-0.0833928	1.03867	0.0547427
scf7180001247445	102.742	424.994	437.32	372.357		1.17446	0.232004	0.971814	-0.0412473
scf7180001248876	102.419	503.644	483.308	482.54		1.00159	0.00229346	1.04208	0.0594616
scf7180001248489	102.192	249.366	265.756	229.84		1.15626	0.209472	0.938328	-0.0918358
scf7180001247314	101.427	222.754	248.438	214.513		1.15815	0.211817	0.896619	-0.157434
scf7180001248793	100.52	226.629	265.771	231.76		1.14675	0.197553	0.852721	-0.229854
scf7180001238910	100.382	226.93	238.289	210.925		1.12973	0.175979	0.952334	-0.0704609
scf7180001247201	100.01	427.898	445.75	400.085		1.11414	0.155929	0.959951	-0.058967
scf7180001242855	100.01	269.923	286.375	260.154		1.10079	0.138538	0.942552	-0.0853558
scf7180001248726	99.816	337.485	327.988	348.52		0.941088	-0.0875985	1.02896	0.0411814
scf7180001248538	98.454	304.849	334.885	289.431		1.15704	0.210444	0.910311	-0.135569
scf7180001247347	97.773	237.045	255.945	225.074		1.13716	0.185437	0.926156	-0.110673
scf7180001247784	97.718	222.891	244.516	210.671		1.16066	0.21494	0.91156	-0.133591
scf7180001239662	97.501	310.918	322.038	309.228		1.04143	0.0585616	0.965469	-0.0506978
scf7180001248061	97.085	207.037	236.309	199.657		1.18357	0.24315	0.876128	-0.190787
scf7180001247556	96.942	278.538	295.934	273.698		1.08124	0.112691	0.941216	-0.0874019
scf7180001240303	96.834	845.927	776.927	774.118		1.00363	0.00522636	1.08881	0.122753
scf7180001247958	96.826	254.133	260.249	243.651		1.06812	0.0950762	0.9765	-0.0343085
scf7180001247288	96.346	208.283	228.709	200.601		1.14012	0.189185	0.910691	-0.134966
scf7180001239959	95.391	201.273	202.594	409.106		0.495213	-1.01388	0.993479	-0.00943822
scf7180001247735	95.198	179.411	340.974	308.625		1.10482	0.143806	0.526172	-0.926393
scf7180001246522	94.639	221.924	242.606	230.275		1.05355	0.0752569	0.91475	-0.128551
scf7180001240944	93.413	215.41	229.405	195.406		1.17399	0.231424	0.938994	-0.0908123
scf7180001246139	93.368	251.614	307.889	275.508		1.11753	0.160316	0.817225	-0.291195
scf7180001246126	93.322	182.152	193.006	179.395		1.07587	0.105506	0.943765	-0.0835008
scf7180001247611	92.676	305.531	319.246	284.782		1.12102	0.164809	0.957039	-0.063351
scf7180001248529	92.131	227.143	243.325	228.551		1.06464	0.0903678	0.933495	-0.0992864
scf7180001247516	91.93	333.318	339.357	314.678		1.07843	0.108927	0.982203	-0.025907
scf7180001247804	91.752	477.943	508.033	473.508		1.07291	0.101534	0.94077	-0.0880856
scf7180001248046	91.562	788.171	778.433	722.857		1.07688	0.106864	1.01251	0.0179357
scf7180001248887	91.518	235.006	256.282	227.161		1.1282	0.174018	0.91698	-0.125038
scf7180001248825	91.093	193.9	216.365	192.978		1.12119	0.165033	0.89617	-0.158156
scf7180001247150	90.361	394.683	401.155	374.61		1.07086	0.0987705	0.983867	-0.0234652
scf7180001248672	90.044	201.818	213.585	191.117		1.11756	0.160355	0.944908	-0.0817535
scf7180001248557	89.834	242.775	256.047	225.383		1.13605	0.184029	0.948165	-0.0767903
scf7180001248182	89.358	270.361	281.498	247.998		1.13508	0.182795	0.960436	-0.0582381
scf7180001246261	88.88	282.911	278.508	296.777		0.938444	-0.091657	1.01581	0.0226288
scf7180001248570	88.727	299.483	326.219	283.606		1.15025	0.201952	0.91804	-0.123371
scf7180001245725	88.709	290.089	318.423	260.744		1.22121	0.288312	0.911018	-0.134449
scf7180001248894	88.68	267.064	274.847	251.636		1.09224	0.127292	0.97168	-0.0414463
scf7180001247310	88.606	152.275	286.493	255.214		1.12256	0.166791	0.531515	-0.911817
scf7180001248021	88.41	248.524	256.794	238.367		1.0773	0.107424	0.967795	-0.0472263
scf7180001247921	87.597	301.991	314.443	285.792		1.10025	0.137832	0.9604	-0.0582928
scf7180001237154	87.314	229.543	240.665	227.868		1.05616	0.0788292	0.953786	-0.0682619
scf7180001247370	87.231	195.077	210.966	188.259		1.12062	0.164296	0.924681	-0.112972
scf7180001247966	87.057	354.976	365.644	339.975		1.0755	0.105011	0.970824	-0.0427178
scf7180001235268	86.476	428.098	446.763	412.314		1.08355	0.115765	0.958222	-0.0615688
scf7180001248694	86.411	248.352	275.006	248.875		1.105	0.144045	0.90308	-0.147074
scf7180001248851	86.246	262.807	234.181	205.9		1.13735	0.185678	1.12224	0.166378
scf7180001247786	85.975	180.841	197.804	177.534		1.11418	0.155981	0.914243	-0.12935
scf7180001248579	85.624	298.095	313.52	291.145		1.07685	0.106821	0.9508	-0.0727861
scf7180001239286	85.624	291.096	307.139	283.187		1.08458	0.117136	0.947764	-0.0774
scf7180001247447	85.388	252.251	260.628	237.601		1.09691	0.13345	0.967856	-0.0471359
scf7180001247115	84.881	121.363	249.366	223.828		1.1141	0.155877	0.486684	-1.03894
scf7180001235147	84.855	233.751	252.763	223.101		1.13296	0.180092	0.924781	-0.112816
scf7180001243548	84.723	184.855	203.984	172.129		1.18507	0.244969	0.906223	-0.142061
scf7180001247419	84.144	354.311	372.942	344.2		1.0835	0.115704	0.950046	-0.0739313
scf7180001235511	84.069	433.427	422.984	396.283		1.06738	0.0940719	1.02469	0.0351866
scf7180001239445	83.721	411.775	425.168	401.306		1.05946	0.0833279	0.968501	-0.0461749
scf7180001240768	83.719	202.891	223.212	193.171		1.15551	0.208532	0.908962	-0.137708
scf7180001248445	83.678	258.871	282.75	248.686		1.13698	0.185202	0.915548	-0.127293
scf7180001247497	83.218	184.172	216.313	178.561		1.21143	0.276709	0.851413	-0.23207
scf7180001247748	83.164	190.659	201.836	184.726		1.09263	0.127801	0.944622	-0.0821906
scf7180001242236	82.936	277.768	288.95	263.383		1.09707	0.133656	0.961303	-0.0569376
scf7180001248041	82.934	238.96	262.801	226.055		1.16256	0.217301	0.909282	-0.1372
scf7180001248319	82.832	220.209	279.439	209.827		1.33176	0.413331	0.78804	-0.34366
scf7180001239495	82.274	233.872	426.27	390.936		1.09038	0.124836	0.548647	-0.86605
scf7180001246346	82.016	230.364	227.877	222.205		1.02553	0.0363641	1.01091	0.0156608
scf7180001239983	81.987	339.404	365.372	338.848		1.07828	0.108727	0.928927	-0.106362
scf7180001248148	81.955	223.186	235.677	210.02		1.12217	0.166286	0.946998	-0.0785661
scf7180001248885	81.731	211.303	221.662	195.376		1.13454	0.182106	0.953269	-0.0690449
scf7180001247684	80.604	588.151	589.061	558.066		1.05554	0.0779813	0.998454	-0.00223148
scf7180001247686	80.569	213.286	238.72	206.044		1.15859	0.212368	0.893458	-0.162527
scf7180001248450	79.711	260.533	269.026	241.161		1.11555	0.157752	0.968428	-0.0462829
scf7180001243733	79.481	431.897	436.269	381.743		1.14284	0.192617	0.98998	-0.0145283
scf7180001248119	79.369	287.061	306.373	272.163		1.1257	0.170818	0.936963	-0.0939362
scf7180001245023	78.86	313.168	296.018	267.7		1.10578	0.145066	1.05794	0.0812512
scf7180001247655	78.803	199.198	227.889	201.799		1.12929	0.175414	0.8741	-0.19413
scf7180001248665	78.757	164.43	321.837	291.705		1.10329	0.141818	0.510912	-0.968853
scf7180001248573	78.552	295.175	301.033	270.237		1.11396	0.155692	0.980542	-0.0283485
scf7180001247242	78.399	366.588	380.969	352.545		1.08063	0.111867	0.962252	-0.0555139
scf7180001248850	78.305	209.685	211.5	194.443		1.08772	0.12131	0.991421	-0.012431
scf7180001248097	78.086	270.846	293.614	281.565		1.04279	0.0604503	0.922455	-0.116449
scf7180001243642	78.069	199.972	240.024	207.229		1.15825	0.211952	0.833135	-0.263378
scf7180001248528	77.936	276.767	296.834	277.339		1.07029	0.0980046	0.932396	-0.100985
scf7180001247988	77.848	219.345	241.94	210.316		1.15037	0.202092	0.906609	-0.141448
scf7180001247903	77.703	204.469	217.07	186.582		1.16341	0.218354	0.941951	-0.0862768
scf7180001247624	77.078	250.09	278.98	238.701		1.16874	0.224952	0.896447	-0.157711
scf7180001247328	76.76	191.378	198.663	178.796		1.11112	0.152013	0.963329	-0.053899
scf7180001246693	76.639	184.927	207.8	181.711		1.14358	0.193552	0.889927	-0.16824
scf7180001236309	76.603	447.382	428.608	412.777		1.03835	0.0542964	1.0438	0.0618491
scf7180001247114	76.556	404.28	408.29	370.836		1.101	0.138813	0.990178	-0.0142406
scf7180001246792	76.309	229.806	236.999	213.948		1.10774	0.14762	0.969651	-0.044462
scf7180001234616	76.247	333.016	337.166	313.474		1.07558	0.105113	0.987691	-0.0178688
scf7180001241531	75.459	466.521	455.459	429.313		1.0609	0.0852901	1.02429	0.0346216
scf7180001247258	75.368	171.017	7.91284	7.24336		1.09243	0.127536	21.6126	4.4338
scf7180001248494	74.922	250.605	264.024	236.789		1.11502	0.157066	0.949177	-0.0752509
scf7180001248591	74.847	366.545	410.63	349.318		1.17552	0.233298	0.892641	-0.163849
scf7180001248548	74.786	229.579	252.998	221.138		1.14407	0.194178	0.907433	-0.140136
scf7180001246569	74.74	200.78	220.93	186.263		1.18612	0.246248	0.908796	-0.137972
scf7180001240619	74.534	227.947	236.287	219.841		1.07481	0.104082	0.964704	-0.0518418
scf7180001248140	74.497	213.617	231.44	188.352		1.22876	0.2972	0.922991	-0.115612
scf7180001247850	74.467	208.507	227.879	200.962		1.13394	0.181348	0.914989	-0.128174
scf7180001247230	74.09	274.82	312.302	280.765		1.11233	0.153578	0.879983	-0.184453
scf7180001247964	73.658	113.332	238.568	211.887		1.12592	0.171108	0.475051	-1.07385
scf7180001248314	73.093	226.424	238.565	218.543		1.09161	0.126464	0.949111	-0.075351
scf7180001247946	72.817	331.05	337.237	304.283		1.1083	0.148351	0.981652	-0.0267162
scf7180001238711	72.638	283.636	291.092	258.659		1.12539	0.170427	0.974386	-0.0374349
scf7180001247790	72.523	286.3	279.354	298.139		0.936992	-0.0938914	1.02486	0.0354311
scf7180001248001	72.522	298.391	308.911	282.386		1.09393	0.129525	0.965943	-0.0499896
scf7180001239140	72.355	292.436	284.504	238.477		1.193	0.254596	1.02788	0.0396736
scf7180001247651	72.276	222.306	232.005	242.94		0.954988	-0.0664452	0.958195	-0.0616091
scf7180001239962	72.276	209.198	227.124	196.658		1.15492	0.207792	0.921073	-0.118612
scf7180001248143	72.035	296.836	296.351	266.741		1.11101	0.15187	1.00164	0.00235905
scf7180001248503	71.024	475.953	423.372	437.082		0.968633	-0.0459784	1.1242	0.168895
scf7180001247959	70.906	232.198	245.915	227.536		1.08077	0.112064	0.944223	-0.0828007
scf7180001248204	70.04	278.666	290.575	255.563		1.137	0.185232	0.959017	-0.060372
scf7180001239273	69.969	225.417	242.22	209.916		1.15389	0.206509	0.930627	-0.103725
scf7180001247137	69.721	239.649	254.152	219.937		1.15557	0.2086	0.942938	-0.0847644
scf7180001248767	69.684	846.595	775.425	768.296		1.00928	0.0133264	1.09178	0.126684
scf7180001248483	69.406	207.935	226.519	200.968		1.12714	0.172663	0.917958	-0.123499
scf7180001248462	69.346	174.479	198.875	170.469		1.16664	0.222355	0.877327	-0.188813
scf7180001248604	69.218	244.373	263.557	232.016		1.13594	0.18389	0.927212	-0.109029
scf7180001239032	69.196	283.578	301.891	274.482		1.09986	0.137317	0.939339	-0.0902823
scf7180001240294	69.096	475.941	497.646	468.117		1.06308	0.0882501	0.956386	-0.0643344
scf7180001247495	68.872	237.434	268.751	233.105		1.15292	0.20529	0.883473	-0.178743
scf7180001247871	68.71	160.245	175.863	148.641		1.18314	0.242624	0.91119	-0.134177
scf7180001241003	68.44	270.974	301.533	256.692		1.17469	0.232277	0.898655	-0.154161
scf7180001247368	68.385	209.625	230.656	193.035		1.19489	0.256881	0.90882	-0.137934
scf7180001239748	68.156	439.138	439.132	412.885		1.06357	0.0889137	1.00001	1.76408e-05
scf7180001235018	68.003	271.909	299.08	258.871		1.15532	0.208297	0.909152	-0.137407
scf7180001248111	67.799	236.735	235.746	233.245		1.01072	0.0153835	1.0042	0.00604212
scf7180001242284	67.488	319.495	313.854	295.396		1.06249	0.0874432	1.01797	0.0257015
scf7180001247577	67.106	206.353	228.145	191.538		1.19112	0.252323	0.904483	-0.144835
scf7180001248129	67.041	181.251	210.789	172.367		1.22291	0.290316	0.859869	-0.217811
scf7180001247554	67	403.938	407.097	389.65		1.04478	0.0631926	0.992239	-0.0112402
scf7180001247967	66.961	292.671	294.081	270.75		1.08617	0.119251	0.995206	-0.00693267
scf7180001240537	66.955	361.374	371.742	343.516		1.08217	0.113926	0.972109	-0.0408106
scf7180001244174	66.415	406.324	427.336	411.385		1.03877	0.0548807	0.950831	-0.0727385
scf7180001243386	66.295	191.729	209.565	173.751		1.20612	0.270374	0.914891	-0.128328
scf7180001247276	66.206	228.468	254.744	220.167		1.15705	0.21045	0.896854	-0.157055
scf7180001247994	65.934	219.323	241.849	212.195		1.13975	0.188715	0.90686	-0.141048
scf7180001247557	65.728	338.17	321.216	295.302		1.08776	0.121354	1.05278	0.0742069
scf7180001243613	65.589	242.127	244.692	226.838		1.07871	0.109303	0.98952	-0.015199
scf7180001239625	65.556	456.189	455.47	425.072		1.07151	0.0996469	1.00158	0.0022762
scf7180001237443	65.549	312.911	315.747	298.057		1.05935	0.0831768	0.99102	-0.0130135
scf7180001248472	65.541	275.763	287.371	256.305		1.12121	0.165051	0.959608	-0.0594823
scf7180001247715	65.373	532.671	530.039	513.327		1.03256	0.0462189	1.00497	0.00714585
scf7180001247942	65.239	311.983	386.406	311.61		1.24003	0.310376	0.807396	-0.308652
scf7180001247253	65.045	555.333	592.131	547.535		1.08145	0.112965	0.937855	-0.0925633
scf7180001247270	64.76	250.817	267.027	260.208		1.02621	0.0373205	0.939294	-0.0903517
scf7180001248719	64.564	208.547	221.862	207.215		1.07069	0.0985375	0.939982	-0.089295
scf7180001246191	64.537	445.699	372.316	340.916		1.09211	0.127113	1.1971	0.259542
scf7180001248144	64.392	229.407	247.816	207.209		1.19597	0.25818	0.925714	-0.111361
scf7180001248863	64.213	302.447	328.971	298.056		1.10372	0.142377	0.919375	-0.121275
scf7180001248797	64.188	231.488	253.488	213.563		1.18695	0.247255	0.913209	-0.130983
scf7180001247366	63.67	249.237	262.214	235.135		1.11516	0.157253	0.950509	-0.0732271
scf7180001248645	63.631	183.865	221.295	187.934		1.17752	0.235747	0.830858	-0.267327
scf7180001248812	63.435	261.888	265.763	240.392		1.10554	0.144751	0.985417	-0.0211934
scf7180001248769	63.369	515.068	517.125	486.059		1.06391	0.0893808	0.996023	-0.0057492
scf7180001246756	63.061	198.621	225.153	208.838		1.07812	0.108518	0.882159	-0.180889
scf7180001248609	63.01	220.923	227.645	202.095		1.12643	0.171751	0.970469	-0.0432464
scf7180001248734	62.984	268.592	93.292	82.7719		1.1271	0.172612	2.87905	1.52559
scf7180001248012	62.983	250.277	265.719	241.007		1.10254	0.140827	0.941887	-0.086374
scf7180001248063	62.904	399.279	391.05	385.406		1.01464	0.0209725	1.02104	0.0300447
scf7180001247722	62.673	227.441	256.5	218.758		1.17253	0.229622	0.886711	-0.173464
scf7180001247948	62.671	213.048	225.783	199.291		1.13293	0.180056	0.943597	-0.0837574
scf7180001247873	62.369	269.69	281.865	253.682		1.1111	0.151984	0.956804	-0.0637051
scf7180001248561	62.142	231.872	259.549	230.59		1.12559	0.170679	0.893363	-0.162681
scf7180001248855	61.853	249.336	269.953	236.943		1.13931	0.188164	0.923627	-0.114617
scf7180001235278	61.776	375.834	376.07	346.53		1.08524	0.11802	0.999372	-0.000905904
scf7180001248835	61.547	231.035	240.507	215.119		1.11802	0.160944	0.960617	-0.0579665
scf7180001248508	61.527	295.602	327.825	292.507		1.12074	0.164457	0.901704	-0.149273
scf7180001246773	61.224	216.47	231.295	202.106		1.14442	0.194622	0.935907	-0.0955624
scf7180001247825	61.204	504.986	465.67	437.326		1.06481	0.0905966	1.08443	0.116936
scf7180001247915	61.056	373.684	396.484	355.968		1.11382	0.155515	0.942493	-0.0854454
scf7180001236517	60.868	627.782	638.829	636.398		1.00382	0.00550002	0.982708	-0.0251648
scf7180001248712	60.709	178.982	205.129	169.409		1.21085	0.276014	0.872536	-0.196714
scf7180001240089	60.236	445.158	467.889	443.334		1.05539	0.0777716	0.951418	-0.0718489
scf7180001237370	60.142	413.072	433.121	395.064		1.09633	0.132685	0.95371	-0.0683768
scf7180001240443	60.032	310.272	329.207	282.971		1.16339	0.218339	0.942484	-0.0854605
scf7180001247862	60.02	254.691	268.891	249.031		1.07975	0.1107	0.947189	-0.0782763
scf7180001248874	59.99	291.223	319.294	286.216		1.11557	0.157778	0.912085	-0.132759
scf7180001247417	59.843	449.448	457.815	423.885		1.08005	0.111093	0.981722	-0.0266132
scf7180001248342	59.775	552.643	555.259	526.743		1.05414	0.0760618	0.995288	-0.00681412
scf7180001237080	59.716	321.667	338.535	298.818		1.13291	0.180038	0.950172	-0.0737395
scf7180001242112	59.104	306.741	308.325	291.67		1.0571	0.0801172	0.994862	-0.00743097
scf7180001247934	59.099	174.172	214.526	169.659		1.26445	0.338514	0.811893	-0.300638
scf7180001237527	58.843	349.555	329.198	304.646		1.08059	0.111819	1.06184	0.0865647
scf7180001247746	58.517	189.504	210.594	178.153		1.18209	0.241344	0.899854	-0.152237
scf7180001238934	58.049	273.921	278.968	270.186		1.03251	0.0461496	0.981907	-0.0263412
scf7180001248839	57.729	265.178	305.109	291.528		1.04659	0.0656895	0.869127	-0.202361
scf7180001247890	57.622	233.671	254.43	218.908		1.16227	0.216943	0.918411	-0.122789
scf7180001235251	57.22	417.923	400.906	337.471		1.18797	0.248499	1.04245	0.0599743
scf7180001247527	56.894	271.787	267.658	258.115		1.03697	0.0523782	1.01543	0.0220858
scf7180001248004	56.871	367.006	461.491	421.171		1.09573	0.131896	0.795262	-0.330497
scf7180001248716	56.636	289.911	298.814	277.719		1.07596	0.105621	0.970206	-0.043637
scf7180001248128	56.303	299.649	330.493	286.292		1.15439	0.207132	0.906672	-0.141348
scf7180001247758	56.293	267.319	277.287	241.547		1.14797	0.199079	0.964052	-0.0528172
scf7180001244783	56.034	202.03	218.255	184.503		1.18293	0.242366	0.925662	-0.111443
scf7180001248832	55.894	453.726	470.857	448.436		1.05	0.0703878	0.963616	-0.0534691
scf7180001236518	55.736	678.591	641.717	645.855		0.993592	-0.00927391	1.05746	0.0806051
scf7180001247571	55.727	519.293	548.534	502.789		1.09098	0.125628	0.946692	-0.0790326
scf7180001248524	55.497	210.975	243.382	207.842		1.17099	0.227732	0.866848	-0.206149
scf7180001242607	55.467	366.965	376.51	347.656		1.083	0.115029	0.974649	-0.037045
scf7180001248443	55.058	233.106	262.852	221.897		1.18456	0.244357	0.886834	-0.173264
scf7180001247382	54.967	175.563	194.611	163.962		1.18693	0.247232	0.902125	-0.1486
scf7180001248610	54.745	249.121	262.241	224.525		1.16798	0.224013	0.949971	-0.0740453
scf7180001247589	54.672	248.158	253.764	238.124		1.06568	0.0917749	0.97791	-0.0322268
scf7180001248840	54.606	490.707	509.462	472.003		1.07936	0.110179	0.963188	-0.054111
scf7180001244523	54.596	241.49	263.599	238.715		1.10424	0.143056	0.916126	-0.126381
scf7180001248215	54.501	390.632	390.685	352.222		1.1092	0.149517	0.999867	-0.000192271
scf7180001248435	54.461	417.818	393.32	388.753		1.01175	0.0168485	1.06229	0.087172
scf7180001247772	54.422	264.947	279.11	256.449		1.08836	0.122162	0.949256	-0.0751308
scf7180001240212	54.408	245.623	297.241	223.077		1.33246	0.414092	0.826345	-0.275184
scf7180001248733	54.353	281.576	283.571	259.022		1.09478	0.130637	0.992964	-0.0101861
scf7180001248745	54.206	167.082	192.843	159.482		1.20918	0.274032	0.866413	-0.206874
scf7180001247926	54.158	306.214	329.343	293.136		1.12351	0.168018	0.929773	-0.10505
scf7180001242492	54.09	256.249	269.461	227.528		1.1843	0.24403	0.950969	-0.0725295
scf7180001245972	54.086	251.714	272.473	239.455		1.13789	0.186359	0.92381	-0.114332
scf7180001248884	54.034	558.337	548.38	521.738		1.05106	0.0718515	1.01816	0.0259607
scf7180001238128	53.987	250.383	283.59	248.696		1.14031	0.189425	0.882907	-0.179667
scf7180001241819	53.934	420.847	400.492	379.146		1.0563	0.0790209	1.05082	0.0715214
scf7180001246679	53.705	211.85	228.759	195.215		1.17183	0.22876	0.926085	-0.110784
scf7180001244289	53.613	479.838	466.891	464.649		1.00483	0.00694534	1.02773	0.0394604
scf7180001247199	53.425	206.203	205.517	177.853		1.15555	0.208574	1.00334	0.00480674
scf7180001248100	53.236	257.7	268.849	237.627		1.13139	0.178095	0.958529	-0.0611054
scf7180001248183	52.829	308.405	329.618	302.516		1.08959	0.12378	0.935646	-0.0959655
scf7180001247751	52.682	214.904	235.812	205.638		1.14673	0.197529	0.911335	-0.133947
scf7180001247203	52.594	527.454	514.125	472.337		1.08847	0.122304	1.02593	0.0369279
scf7180001247678	52.519	638.661	653.259	624.473		1.0461	0.0650168	0.977653	-0.0326058
scf7180001239115	52.399	254.755	285.474	252.05		1.13261	0.179649	0.892395	-0.164246
scf7180001248394	52.311	159.009	184.695	169.009		1.09281	0.128048	0.860923	-0.216044
scf7180001248819	52.264	245.358	273.289	228.909		1.19388	0.255654	0.897797	-0.155538
scf7180001239001	52.254	179.201	184.907	159.179		1.16163	0.21615	0.969141	-0.0452213
scf7180001248441	52.021	195.091	211.101	176.582		1.19549	0.257596	0.924157	-0.11379
scf7180001248571	51.982	207.726	227.35	203.203		1.11883	0.161994	0.913683	-0.130234
scf7180001247962	51.731	171.876	203.506	168.262		1.20946	0.274364	0.844573	-0.243706
scf7180001247493	51.687	284.504	295.595	271.333		1.08941	0.123553	0.96248	-0.0551721
scf7180001241587	51.682	240.075	262.309	228.482		1.14805	0.199191	0.915234	-0.127787
scf7180001244765	51.551	245.347	261.122	234.726		1.11246	0.153747	0.939586	-0.0899027
scf7180001244413	51.25	194.095	213.404	186.087		1.14679	0.197606	0.90952	-0.136822
scf7180001244346	51.054	350.497	351.525	309.477		1.13587	0.183793	0.997077	-0.00422371
scf7180001235416	50.833	655.469	644.795	659.067		0.978345	-0.0315849	1.01655	0.0236874
scf7180001247324	50.733	184.613	19.7916	19.0343		1.03978	0.0562849	9.32787	3.22155
scf7180001248458	50.69	265.823	287.905	254.213		1.13253	0.179554	0.923301	-0.115127
scf7180001241116	50.629	940.109	932.54	889.645		1.04822	0.0679369	1.00812	0.0116621
scf7180001244924	50.625	264.785	281.749	311.677		0.903979	-0.145639	0.939792	-0.0895867
scf7180001248706	50.622	277.409	307.036	282.777		1.08579	0.118738	0.903507	-0.146392
scf7180001248834	50.525	250.566	279.595	250.209		1.11744	0.160203	0.896174	-0.158149
scf7180001240664	50.314	272.368	296.019	266.811		1.10947	0.149873	0.920104	-0.120131
scf7180001240549	50.255	291.757	291.277	288.101		1.01102	0.0158134	1.00165	0.00237942
scf7180001247254	50.234	376.527	396.288	368.062		1.07669	0.106603	0.950134	-0.0737966
scf7180001248059	50.106	189.769	242.174	183.185		1.32202	0.402741	0.783607	-0.351798
scf7180001248224	49.638	219.966	238.058	220.253		1.08084	0.112153	0.924001	-0.114033
scf7180001239093	49.617	301.277	329.711	282.547		1.16692	0.22271	0.913761	-0.130111
scf7180001247768	49.608	343.466	354.188	336.896		1.05133	0.0722088	0.96973	-0.0443455
scf7180001245520	49.465	228.658	242.001	214.025		1.13071	0.177233	0.944865	-0.0818203
scf7180001247870	49.442	195.162	209	180.763		1.15621	0.209406	0.933789	-0.0988321
scf7180001247709	49.403	315.38	331.939	295.223		1.12437	0.169114	0.950115	-0.0738267
scf7180001248114	49.402	263.145	285.358	251.223		1.13587	0.183804	0.922157	-0.116915
scf7180001248448	49.398	234.641	253.809	214.774		1.18175	0.240927	0.924478	-0.11329
scf7180001248474	49.33	203.772	230.927	196.462		1.17543	0.233188	0.882411	-0.180478
scf7180001247909	49.306	643.469	841.253	739.849		1.13706	0.185309	0.764893	-0.38667
scf7180001243537	49.294	357.367	364.726	330.634		1.10311	0.141579	0.979824	-0.029405
scf7180001247243	49.29	365.874	386.948	346.921		1.11538	0.157531	0.945537	-0.0807942
scf7180001247214	49.199	451.418	461.994	423.058		1.09204	0.12702	0.977108	-0.03341
scf7180001248454	49.164	498.554	480.302	455.972		1.05336	0.0749974	1.038	0.0538087
scf7180001247545	48.969	231.28	250.539	209.661		1.19497	0.256976	0.92313	-0.115395
scf7180001248608	48.865	243.16	254.096	227.022		1.11926	0.162541	0.956959	-0.0634715
scf7180001247303	48.691	308.482	285.31	287.555		0.99219	-0.0113111	1.08122	0.112655
scf7180001247950	48.627	596.509	619.019	562.67		1.10014	0.137693	0.963636	-0.0534404
scf7180001245143	48.584	410.107	428.555	390.924		1.09626	0.13259	0.956954	-0.063478
scf7180001247496	48.291	185.73	208.822	175.466		1.1901	0.25108	0.889417	-0.169068
scf7180001248035	48.163	334.722	449.243	404.954		1.10937	0.149737	0.745081	-0.424532
scf7180001247869	48.074	178.458	203.088	167.182		1.21477	0.280684	0.878721	-0.186524
scf7180001242232	48.035	252.904	258.406	241.148		1.07157	0.0997208	0.978708	-0.03105
scf7180001247849	48.034	298.148	307.465	275.763		1.11496	0.156995	0.969696	-0.0443949
scf7180001248247	47.899	207.028	228.287	203.91		1.11955	0.16292	0.906877	-0.141021
scf7180001248052	47.833	284.494	308.41	280.371		1.10001	0.137516	0.922453	-0.116453
scf7180001242393	47.787	377.11	395.135	371.829		1.06268	0.0877077	0.954381	-0.0673632
scf7180001248808	47.753	320.367	329.688	320.201		1.02963	0.0421236	0.97173	-0.0413722
scf7180001248518	47.688	263.778	270.29	248.025		1.08977	0.124024	0.975908	-0.0351826
scf7180001246806	47.179	188.586	209.511	175.899		1.19108	0.252276	0.900124	-0.151805
scf7180001245230	47.15	316.597	333.172	312.263		1.06696	0.0935051	0.950251	-0.0736193
scf7180001239052	46.901	650.376	632.565	607.122		1.04191	0.0592254	1.02816	0.0400606
scf7180001246887	46.856	151.279	166.859	150.289		1.11025	0.150891	0.906627	-0.14142
scf7180001248230	46.794	319.24	337.035	313.645		1.07457	0.103766	0.947202	-0.0782561
scf7180001247882	46.681	215.357	226.942	202.88		1.1186	0.161693	0.948952	-0.0755924
scf7180001240729	46.65	223.11	242.304	216.399		1.11971	0.163125	0.920785	-0.119064
scf7180001247192	46.601	514.311	549.331	516.532		1.0635	0.0888169	0.936251	-0.0950328
scf7180001248752	46.569	190.328	216.882	178.603		1.21433	0.280155	0.877565	-0.188423
scf7180001248092	46.218	257.129	275.647	244.172		1.12891	0.174929	0.932818	-0.100332
scf7180001241250	46.137	468.322	472.982	456.183		1.03682	0.05217	0.990149	-0.0142826
scf7180001247698	45.949	539.948	550.483	510.748		1.0778	0.108084	0.980863	-0.0278759
scf7180001247572	45.829	311.274	336.748	276.818		1.21649	0.282729	0.924353	-0.113484
scf7180001238841	45.644	209.522	212.254	201.66		1.05253	0.0738659	0.98713	-0.0186874
scf7180001248433	45.452	455.766	531.858	423.69		1.2553	0.328034	0.85693	-0.22275
scf7180001248913	45.394	291.871	380.063	292.718		1.2984	0.37673	0.767954	-0.380909
scf7180001248125	45.39	413.041	408.486	396.365		1.03058	0.0434585	1.01115	0.0159961
scf7180001247695	45.384	438.892	454.895	438.002		1.03857	0.0545968	0.964821	-0.0516673
scf7180001240025	45.273	251.527	278.832	241.89		1.15272	0.205046	0.902071	-0.148687
scf7180001244209	45.269	612.273	582.854	536.027		1.08736	0.120828	1.05047	0.0710413
scf7180001248859	45.065	352.09	434.559	351.162		1.23749	0.307414	0.810223	-0.303609
scf7180001245691	44.98	600.222	653.42	645.584		1.01214	0.0174075	0.918585	-0.122514
scf7180001240882	44.847	425.647	518.701	500.819		1.03571	0.0506133	0.820601	-0.285248
scf7180001244955	44.843	230.544	260.686	248.926		1.04724	0.0665947	0.884375	-0.17727
scf7180001246656	44.832	304.65	329.221	294.673		1.11724	0.159941	0.925365	-0.111906
scf7180001247524	44.814	361.205	357.288	382.302		0.934569	-0.0976265	1.01096	0.0157294
scf7180001247867	44.709	190.841	209.223	171.489		1.22004	0.286926	0.91214	-0.132673
scf7180001247581	44.676	232.633	249.381	189.194		1.31813	0.398488	0.932843	-0.100294
scf7180001247766	44.61	378.706	381.888	401.192		0.951883	-0.0711435	0.991667	-0.0120727
scf7180001241322	44.507	317.741	394.068	371.002		1.06217	0.0870171	0.806312	-0.31059
scf7180001247736	44.453	406.133	404.271	379.976		1.06394	0.0894139	1.00461	0.00663051
scf7180001244580	44.279	328.521	316.595	296.226		1.06876	0.0959443	1.03767	0.0533461
scf7180001248003	44.194	309.68	322.13	284.022		1.13417	0.18164	0.961351	-0.0568649
scf7180001248890	44.169	204.011	234.551	194.414		1.20645	0.270771	0.869793	-0.201256
scf7180001242677	44.129	201.123	222.696	188.826		1.17937	0.238013	0.903128	-0.146997
scf7180001247223	44.079	605.749	630.167	598.864		1.05227	0.0735058	0.961252	-0.0570131
scf7180001239506	44.064	609.35	650.837	591.019		1.10121	0.13909	0.936257	-0.0950233
scf7180001248228	44.06	214.678	250.341	206.184		1.21416	0.279963	0.857543	-0.221719
scf7180001247597	43.82	467.983	472.354	441.675		1.06946	0.0968831	0.990748	-0.0134096
scf7180001241510	43.805	564.919	633.787	602.859		1.0513	0.0721774	0.891338	-0.165955
scf7180001248736	43.674	177.987	200.602	152.85		1.31241	0.392223	0.887264	-0.172565
scf7180001239979	43.65	344.244	350.109	329.964		1.06105	0.0854979	0.983248	-0.0243729
scf7180001246030	43.637	293.705	294.255	272.218		1.08096	0.112309	0.998129	-0.0027017
scf7180001238187	43.456	202.907	218.796	198.683		1.10123	0.139118	0.927376	-0.108774
scf7180001240398	43.351	409.464	354.952	326.867		1.08592	0.118921	1.15358	0.206115
scf7180001237550	43.337	173.941	190.001	164.638		1.15405	0.206703	0.915473	-0.12741
scf7180001241432	43.311	275.4	369.387	248.357		1.48732	0.572718	0.74556	-0.423603
scf7180001247385	43.247	196.232	211.391	201.682		1.04814	0.06783	0.928288	-0.107355
scf7180001234597	43.186	356.441	416.253	371.039		1.12186	0.165891	0.856307	-0.2238
scf7180001242166	43.081	349.971	363.242	331.083		1.09713	0.133736	0.963467	-0.0536935
scf7180001247221	42.987	398.015	416.51	378.645		1.1	0.137502	0.955597	-0.0655265
scf7180001236416	42.771	198.019	223.353	181.614		1.22983	0.298455	0.886573	-0.173688
scf7180001245149	42.757	375.993	387.927	353.075		1.09871	0.135812	0.969236	-0.0450803
scf7180001248814	42.707	269.698	96.5602	95.0003		1.01642	0.0234969	2.79306	1.48185
scf7180001247898	42.698	576.856	597.779	563.89		1.0601	0.0841972	0.964999	-0.0514008
scf7180001248193	42.656	122.035	137.375	109.666		1.25267	0.32501	0.888335	-0.170824
scf7180001248265	42.589	467.297	490.015	444.139		1.10329	0.141815	0.953639	-0.0684853
scf7180001247553	42.434	166.268	190.288	151.656		1.25474	0.327384	0.873769	-0.194676
scf7180001246487	42.363	321.299	373.317	351.185		1.06302	0.08817	0.86066	-0.216485
scf7180001239657	42.357	295.965	326.214	312.636		1.04343	0.0613324	0.907272	-0.140393
scf7180001248552	42.151	240.654	254.411	235.707		1.07935	0.110168	0.945926	-0.0802004
scf7180001248434	42.112	283.052	316.397	272.271		1.16206	0.21669	0.894611	-0.160667
scf7180001243392	42.093	360.081	369.95	377.321		0.980466	-0.0284601	0.973324	-0.0390085
scf7180001247461	42.083	446.399	450.268	400.415		1.1245	0.16929	0.991407	-0.01245
scf7180001235737	42.033	289.942	303.473	309.158		0.981611	-0.0267762	0.955413	-0.0658039
scf7180001240400	41.762	142.27	294.794	267.901		1.10038	0.138007	0.48261	-1.05107
scf7180001248810	41.588	889.517	905.045	837.354		1.08084	0.112152	0.982843	-0.0249665
scf7180001247927	41.553	239.918	333.809	235.907		1.415	0.500802	0.718729	-0.476481
scf7180001243571	41.535	497.619	503.514	462.614		1.08841	0.122222	0.988292	-0.0169905
scf7180001234592	41.485	238.965	246.091	230.007		1.06993	0.0975158	0.971044	-0.0423922
scf7180001247657	41.458	227.791	255.353	207.303		1.23179	0.300752	0.892065	-0.164779
scf7180001241784	41.444	322.649	326.595	300.204		1.08791	0.12156	0.987917	-0.0175389
scf7180001247670	41.318	587.916	587.058	536.069		1.09512	0.131086	1.00146	0.00210747
scf7180001247595	41.29	918.688	947.675	874.384		1.08382	0.116125	0.969412	-0.0448179
scf7180001247756	41.268	490.81	501.477	468.41		1.07059	0.0984123	0.978729	-0.031019
scf7180001247643	41.146	342.266	148.868	138.821		1.07238	0.100816	2.29912	1.20108
scf7180001247852	41.131	195.707	213.569	186.751		1.1436	0.193585	0.916366	-0.126003
scf7180001247543	40.971	340.978	348.731	312.079		1.11744	0.160202	0.977767	-0.0324371
scf7180001247878	40.952	254.348	259.229	244.563		1.05997	0.0840213	0.98117	-0.0274249
scf7180001243694	40.815	834.238	819.586	768.759		1.06612	0.0923633	1.01788	0.0255639
scf7180001235958	40.807	685.722	608.178	573.719		1.06006	0.0841479	1.1275	0.173131
scf7180001247586	40.779	359.506	392.641	331.051		1.18604	0.246158	0.915609	-0.127197
scf7180001247228	40.734	512.961	516.609	482.552		1.07058	0.0983888	0.992939	-0.0102227
scf7180001243011	40.713	202.346	28.6995	28.8043		0.996359	-0.00526285	7.05052	2.81773
scf7180001246595	40.692	318.686	336.853	340.345		0.98974	-0.0148784	0.946069	-0.0799828
scf7180001248592	40.628	310.303	314.791	295.225		1.06627	0.0925773	0.985743	-0.0207168
scf7180001248414	40.596	251.911	264.803	219.932		1.20402	0.267858	0.951317	-0.0720023
scf7180001237001	40.558	604.49	643.758	600.483		1.07207	0.100396	0.939001	-0.0908011
scf7180001240345	40.537	533.043	571.555	530.805		1.07677	0.10671	0.93262	-0.100639
scf7180001241373	40.402	448.361	440.93	426.523		1.03378	0.0479251	1.01685	0.0241118
scf7180001248564	40.227	230.225	249.454	242.035		1.03065	0.0435587	0.922917	-0.115727
scf7180001240599	40.101	854.04	888.94	857.402		1.03678	0.0521147	0.96074	-0.0577827
scf7180001247725	40.041	165.246	187.021	153.488		1.21847	0.285076	0.883569	-0.178586
scf7180001239528	39.953	334.665	341.971	325.851		1.04947	0.0696611	0.978636	-0.0311559
scf7180001248690	39.898	210.554	225.348	202.08		1.11514	0.157225	0.93435	-0.0979652
scf7180001241831	39.712	180.753	196.208	165.105		1.18838	0.248997	0.921231	-0.118366
scf7180001247703	39.609	367.28	373.101	338.778		1.10131	0.139227	0.984398	-0.0226861
scf7180001247930	39.6	221.909	263.113	224.218		1.17347	0.230781	0.843396	-0.245718
scf7180001248574	39.495	430.176	473.849	420.939		1.12569	0.170815	0.907834	-0.1395
scf7180001248914	39.479	377.987	372.37	336.954		1.10511	0.144189	1.01508	0.021598
scf7180001248031	39.469	186.97	214.178	179.093		1.1959	0.2581	0.872964	-0.196005
scf7180001248439	39.419	369.278	406.335	363.01		1.11935	0.162658	0.908802	-0.137962
scf7180001247682	39.412	473.262	486.86	440.972		1.10406	0.14282	0.972069	-0.0408688
scf7180001239789	39.304	267.119	287.648	266.248		1.08037	0.11153	0.928632	-0.106821
scf7180001247528	39.223	579.554	614.647	519.091		1.18408	0.243771	0.942906	-0.0848134
scf7180001247799	39.21	443.018	644.706	616.011		1.04658	0.0656849	0.687163	-0.541276
scf7180001248412	39.157	573.757	548.758	546.92		1.00336	0.00484121	1.04556	0.0642692
scf7180001244627	39.102	523.583	534.426	491.057		1.08832	0.1221	0.97971	-0.0295739
scf7180001248650	39.007	280.836	285.072	271.697		1.04923	0.0693289	0.985141	-0.0215983
scf7180001246558	38.978	154.428	209.668	178.06		1.17751	0.235745	0.736532	-0.441179
scf7180001240511	38.909	553.245	556.608	573.083		0.971251	-0.0420842	0.993959	-0.00874226
scf7180001239062	38.861	238.959	284.33	253.81		1.12025	0.16382	0.840429	-0.250802
scf7180001237575	38.8	453.868	455.668	432.471		1.05364	0.0753795	0.99605	-0.00571029
scf7180001246720	38.767	243.423	284.072	228.108		1.24534	0.316542	0.856906	-0.222791
scf7180001242098	38.677	258.428	284.312	257.621		1.10361	0.142225	0.908961	-0.13771
scf7180001242739	38.672	431.75	454.369	412.362		1.10187	0.139955	0.950218	-0.0736702
scf7180001247817	38.541	179.155	204.434	167.572		1.21998	0.286854	0.876346	-0.190428
scf7180001248024	38.499	251.827	257.207	224.16		1.14742	0.198397	0.979083	-0.0304969
scf7180001248654	38.462	545.544	558.308	491.911		1.13498	0.182663	0.977139	-0.0333646
scf7180001245264	38.369	184.559	216.092	180.718		1.19574	0.257908	0.854074	-0.227567
scf7180001248539	38.358	248.255	267.046	226.038		1.18142	0.240518	0.929634	-0.105266
scf7180001248843	38.336	460.922	477.114	465.047		1.02595	0.0369589	0.966062	-0.049812
scf7180001248881	38.29	202.649	234.717	209.468		1.12054	0.164194	0.863376	-0.211939
scf7180001247519	38.247	214.688	252.51	213.996		1.17997	0.238752	0.850219	-0.234093
scf7180001245675	38.228	325.401	247.469	293.809		0.842276	-0.247635	1.31492	0.394975
scf7180001247266	38.2	317.861	320.185	302.8		1.05741	0.0805381	0.99274	-0.0105117
scf7180001248014	38.129	436.93	431.485	433.294		0.995825	-0.00603652	1.01262	0.0180933
scf7180001241095	37.941	581.816	642.615	540.808		1.18825	0.248838	0.905388	-0.143393
scf7180001244588	37.924	251.937	260.232	209.538		1.24193	0.312585	0.968124	-0.0467363
scf7180001246624	37.759	198.21	213.731	189.174		1.12981	0.176079	0.927382	-0.108764
scf7180001248122	37.75	261.472	282.893	246.604		1.14716	0.198061	0.924279	-0.113599
scf7180001248717	37.695	249.79	273.091	253.669		1.07656	0.106435	0.914678	-0.128664
scf7180001247505	37.692	385.748	389.219	355.901		1.09362	0.129106	0.991083	-0.0129221
scf7180001244589	37.681	427.834	434.46	412.572		1.05305	0.0745786	0.98475	-0.0221713
scf7180001243933	37.628	485.735	491.796	479.697		1.02522	0.035935	0.987676	-0.0178903
scf7180001248085	37.609	526.867	530.868	464.005		1.1441	0.194215	0.992464	-0.010914
scf7180001248872	37.473	309.604	430.068	420.905		1.02177	0.0310699	0.719895	-0.474142
scf7180001247856	37.408	315.473	334.747	301.644		1.10974	0.150222	0.942423	-0.0855532
scf7180001240306	37.387	1493.96	1456.97	1431.78		1.0176	0.0251648	1.02539	0.0361748
scf7180001239796	37.385	384.594	295.046	267.909		1.10129	0.1392	1.30351	0.382396
scf7180001248326	37.353	260.861	283.792	260.268		1.09039	0.12484	0.919196	-0.121556
scf7180001247819	37.344	442.216	426.679	374.15		1.1404	0.189534	1.03642	0.0516021
scf7180001240910	37.286	491.073	493.81	490.355		1.00705	0.0101295	0.994457	-0.00801944
scf7180001245060	37.174	225.097	248.615	218.998		1.13524	0.182993	0.905404	-0.143366
scf7180001247559	37.143	229.527	256.244	206.084		1.2434	0.314289	0.895734	-0.158857
scf7180001241409	37.103	698.435	684.318	658.143		1.03977	0.0562657	1.02063	0.0294578
scf7180001248800	37.051	198.795	188.448	166.377		1.13266	0.179716	1.0549	0.0771106
scf7180001248534	37.018	460.523	473.238	431.54		1.09663	0.133072	0.973132	-0.0392928
scf7180001242954	36.976	275.225	290.556	265.612		1.09391	0.129496	0.947238	-0.0782008
scf7180001242575	36.957	434.57	429.816	418.061		1.02812	0.0400079	1.01106	0.0158668
scf7180001247863	36.924	132.31	157.594	127.413		1.23688	0.306702	0.839565	-0.252287
scf7180001242796	36.888	445.953	447.139	413.044		1.08255	0.114431	0.997346	-0.00383398
scf7180001248248	36.838	189.82	219.704	177.383		1.23859	0.308695	0.863979	-0.210932
scf7180001247141	36.808	341.64	349.404	317.987		1.0988	0.135928	0.977778	-0.0324211
scf7180001247629	36.74	1015.04	1009.29	898.944		1.12275	0.167037	1.00569	0.00819042
scf7180001248827	36.572	341.935	346.915	313.836		1.1054	0.144573	0.985645	-0.0208602
scf7180001245006	36.485	221.093	244.512	218.346		1.11984	0.163292	0.904222	-0.145252
scf7180001234633	36.432	273.997	280.663	260.898		1.07576	0.105353	0.976251	-0.0346753
scf7180001244882	36.378	558.54	576.009	560.443		1.02777	0.0395234	0.969672	-0.0444306
scf7180001243430	36.375	1021.44	1001.15	934.578		1.07123	0.0992653	1.02027	0.0289484
scf7180001247284	36.34	447.903	434.636	416.067		1.04463	0.0629905	1.03052	0.0433779
scf7180001248243	36.32	500.729	514.77	466.299		1.10395	0.142673	0.972724	-0.0398971
scf7180001247955	36.23	554.023	535.719	497.638		1.07652	0.10638	1.03417	0.0484683
scf7180001248194	36.201	482.514	479.539	446.139		1.07486	0.104155	1.0062	0.0089231
scf7180001241729	36.111	237.578	256.698	226.352		1.13407	0.181506	0.925513	-0.111674
scf7180001235596	36.04	302.766	326.498	293.032		1.11421	0.156018	0.927313	-0.108872
scf7180001247638	36.022	303.277	308.051	287.689		1.07078	0.0986581	0.984505	-0.0225301
scf7180001236037	35.999	336.602	353.297	310.62		1.13739	0.18573	0.952746	-0.0698361
scf7180001248103	35.993	788.103	781.046	741.424		1.05344	0.07511	1.00904	0.012977
scf7180001247575	35.963	228.573	248.776	214.251		1.16114	0.215542	0.918791	-0.122192
scf7180001236935	35.914	390.878	371.677	353.286		1.05206	0.0732108	1.05166	0.0726707
scf7180001247463	35.848	506.46	532.821	504.125		1.05692	0.0798679	0.950525	-0.0732029
scf7180001248636	35.685	215.207	219.101	206.084		1.06316	0.088361	0.982229	-0.0258686
scf7180001248423	35.562	291.328	312.431	246.596		1.26698	0.341389	0.932455	-0.100893
scf7180001247884	35.523	194.46	230.691	181.661		1.2699	0.344712	0.842947	-0.246486
scf7180001247650	35.451	363.943	414.547	383.132		1.082	0.113694	0.87793	-0.187822
scf7180001235880	35.373	617.26	589.899	610.627		0.966053	-0.0498257	1.04638	0.0654122
scf7180001244370	35.341	527.241	572.088	558.122		1.02502	0.0356567	0.921608	-0.117774
scf7180001237102	35.33	487.268	574.878	538.735		1.06709	0.0936796	0.847603	-0.23854
scf7180001242557	35.327	269.724	278.933	239.331		1.16547	0.22091	0.966985	-0.0484341
scf7180001241291	35.29	333.531	328.279	299.798		1.095	0.130931	1.016	0.0228974
scf7180001241970	35.152	455.806	587.501	562.872		1.04376	0.0617863	0.775838	-0.366173
scf7180001247182	35.127	296.356	286.741	276.105		1.03852	0.0545329	1.03353	0.0475814
scf7180001248133	35.081	440.98	445.628	425.005		1.04852	0.0683596	0.98957	-0.0151262
scf7180001235581	35.074	768.323	845.842	716.416		1.18066	0.239592	0.908352	-0.138677
scf7180001248270	35	197.11	218.18	188.547		1.15717	0.210598	0.903426	-0.146521
scf7180001239908	34.989	335.545	332.69	326.648		1.0185	0.0264423	1.00858	0.0123281
scf7180001248116	34.944	143.004	159.054	129.61		1.22717	0.295336	0.899091	-0.153461
scf7180001241722	34.906	220.981	255.905	214.333		1.19396	0.25576	0.863527	-0.211687
scf7180001244873	34.843	285.52	307.566	277.601		1.10794	0.147883	0.928321	-0.107304
scf7180001248047	34.811	543.49	570.451	519.189		1.09873	0.135842	0.952738	-0.0698487
scf7180001247984	34.692	363.484	347.474	332.953		1.04361	0.0615855	1.04608	0.0649866
scf7180001241963	34.662	270.382	337.375	302.85		1.114	0.155748	0.801428	-0.319355
scf7180001248126	34.628	194.043	369.327	343.565		1.07498	0.104316	0.525398	-0.928518
scf7180001247971	34.612	360.002	389.21	357.732		1.08799	0.12167	0.924956	-0.112543
scf7180001241689	34.517	395.893	397.187	360.38		1.10213	0.140301	0.996742	-0.00470814
scf7180001248598	34.439	607.158	609.723	582.909		1.046	0.0648831	0.995794	-0.00608114
scf7180001242384	34.235	207.864	376.294	379.46		0.991655	-0.0120891	0.552399	-0.856217
scf7180001234920	34.224	531.337	554.117	529.193		1.0471	0.0663961	0.95889	-0.0605629
scf7180001248713	34.186	411.511	468.13	323.19		1.44847	0.534529	0.879053	-0.185978
scf7180001248499	34.147	270.984	281.412	256.163		1.09857	0.135622	0.962943	-0.0544778
scf7180001239475	34.067	399.073	414.029	374.304		1.10613	0.14552	0.963879	-0.0530763
scf7180001244479	34.065	265.313	267.883	243.425		1.10047	0.138125	0.990406	-0.0139078
scf7180001244639	33.993	1141.12	1335.41	1185.56		1.12639	0.171712	0.854512	-0.226828
scf7180001248498	33.924	472.835	468.253	446.343		1.04909	0.0691354	1.00979	0.014049
scf7180001247178	33.789	176.963	321.542	293.201		1.09666	0.133113	0.550357	-0.861561
scf7180001248029	33.782	371.09	396.916	349.762		1.13482	0.182459	0.934934	-0.0970635
scf7180001248160	33.777	300.819	301.759	276.844		1.09	0.124323	0.996887	-0.00449858
scf7180001239012	33.71	483.054	463.514	454.802		1.01916	0.0273749	1.04216	0.059572
scf7180001248560	33.631	373.646	375.914	336.892		1.11583	0.158118	0.993967	-0.00873035
scf7180001247482	33.584	196.423	200.599	173.883		1.15364	0.206192	0.979185	-0.0303469
scf7180001248225	33.407	203.404	217.058	185.372		1.17093	0.227654	0.937098	-0.0937279
scf7180001242581	33.399	216.143	241.226	221.727		1.08794	0.121601	0.896016	-0.158404
scf7180001248446	33.334	379.428	419.089	369.87		1.13307	0.180239	0.905365	-0.143429
scf7180001248440	33.251	455.023	499.487	445.258		1.12179	0.165805	0.910981	-0.134507
scf7180001247351	33.219	181.89	234.501	219.788		1.06694	0.0934803	0.775649	-0.366524
scf7180001248896	33.201	521.247	525.964	480.653		1.09427	0.129967	0.991032	-0.0129965
scf7180001241219	33.096	348.229	523.092	493.224		1.06056	0.0848231	0.665712	-0.587029
scf7180001247558	33.095	346.281	356.162	312.436		1.13995	0.18897	0.972258	-0.0405892
scf7180001247619	33.033	433.784	437.165	399.401		1.09455	0.130342	0.992266	-0.0112012
scf7180001248017	33.01	250.833	256.504	221.878		1.15606	0.209215	0.977892	-0.032253
scf7180001247433	33.006	250.078	428.351	399.274		1.07282	0.101412	0.583816	-0.776414
scf7180001244491	32.966	157.906	191.38	232.895		0.821743	-0.283241	0.825094	-0.27737
scf7180001245741	32.958	166.81	182.76	164.708		1.1096	0.150043	0.912727	-0.131745
scf7180001247434	32.916	414.907	448.781	396.705		1.13127	0.177946	0.924519	-0.113226
scf7180001240663	32.839	302.397	312.649	287.621		1.08702	0.120377	0.967208	-0.0481013
scf7180001234878	32.829	307.714	307.839	282.424		1.08999	0.124314	0.999593	-0.000586847
scf7180001248886	32.817	253.585	259.241	242.775		1.06782	0.0946738	0.978179	-0.0318289
scf7180001248459	32.759	388.828	376.974	344.736		1.09351	0.128973	1.03145	0.0446673
scf7180001247868	32.744	461.216	474.995	429.071		1.10703	0.146699	0.97099	-0.0424717
scf7180001237319	32.685	403.041	412.215	254.94		1.61691	0.693239	0.977745	-0.0324703
scf7180001247158	32.673	437.465	435.971	394.284		1.10573	0.144998	1.00343	0.00493519
scf7180001248869	32.537	416.154	435.578	405.166		1.07506	0.104416	0.955406	-0.065814
scf7180001242217	32.511	235.696	258.368	215.843		1.19702	0.259446	0.91225	-0.132498
scf7180001247125	32.375	111.721	125.977	104.871		1.20125	0.26454	0.886835	-0.173262
scf7180001243980	32.338	279.914	289.296	434.833		0.665305	-0.587912	0.967568	-0.0475647
scf7180001243814	32.337	278.782	301.965	265.162		1.13879	0.187506	0.923226	-0.115245
scf7180001247428	32.318	200.847	32.351	28.8917		1.11974	0.163158	6.20836	2.63421
scf7180001248155	32.257	484.379	471.094	449.514		1.04801	0.0676502	1.0282	0.0401191
scf7180001247336	32.253	243.332	238.664	224.164		1.06468	0.090424	1.01956	0.0279485
scf7180001244180	32.209	407.976	422.484	433.687		0.974169	-0.0377565	0.965661	-0.0504119
scf7180001245974	32.105	968.436	751.797	887.729		0.846878	-0.239774	1.28816	0.365312
scf7180001243717	32.034	600.442	597.432	544.694		1.09682	0.133327	1.00504	0.007252
scf7180001246223	32.015	214.522	64.7708	54.4146		1.19032	0.251351	3.31202	1.72771
scf7180001248901	31.999	276.428	283.064	241.942		1.16996	0.226465	0.976557	-0.0342232
scf7180001247992	31.995	225.004	225.316	204.549		1.10153	0.139503	0.998616	-0.00199767
scf7180001247375	31.923	281.835	308.511	276.391		1.11621	0.158611	0.913531	-0.130474
scf7180001240389	31.712	525.785	519.25	503.809		1.03065	0.0435538	1.01258	0.0180427
scf7180001248147	31.698	308.028	329.385	285.587		1.15336	0.205846	0.935162	-0.0967111
scf7180001243404	31.659	414.182	429.719	395.519		1.08647	0.119647	0.963843	-0.0531293
scf7180001237208	31.615	449.739	507.912	429.274		1.18319	0.242679	0.885467	-0.17549
scf7180001248522	31.596	244.573	284.445	245.502		1.15863	0.212416	0.859826	-0.217884
scf7180001236926	31.589	739.091	726.774	678.32		1.07143	0.0995409	1.01695	0.0242447
scf7180001247834	31.587	257.366	91.2012	82.7534		1.10208	0.140234	2.82196	1.4967
scf7180001239693	31.572	344.918	353.858	327.687		1.07987	0.110852	0.974735	-0.0369178
scf7180001242517	31.471	166.01	173.148	158.51		1.09235	0.127429	0.958774	-0.0607375
scf7180001248181	31.375	228.815	57.7546	52.457		1.10099	0.138799	3.96184	1.98617
scf7180001235769	31.347	347.457	356.037	336.438		1.05825	0.0816866	0.975903	-0.0351904
scf7180001239938	31.295	199.35	215.359	179.288		1.20119	0.264467	0.925664	-0.111439
scf7180001243904	31.226	325.554	347.075	320.142		1.08413	0.116536	0.937993	-0.0923503
scf7180001240324	31.106	1050.64	977.762	1003.81		0.974053	-0.0379276	1.07454	0.103713
scf7180001247943	31.034	289.394	270.121	264.086		1.02285	0.0326013	1.07135	0.0994276
scf7180001248142	30.925	483.991	465.151	442.854		1.05035	0.0708708	1.0405	0.0572799
scf7180001235051	30.904	268.798	311.301	274.5		1.13406	0.181503	0.863466	-0.211789
scf7180001247098	30.881	395.617	437.87	370.507		1.18181	0.241004	0.903504	-0.146398
scf7180001236806	30.873	695.764	671.578	610.563		1.09993	0.137413	1.03601	0.0510446
scf7180001243868	30.834	243.114	55.8116	51.8561		1.07628	0.106052	4.35597	2.123
scf7180001237926	30.831	202.189	374.951	338.908		1.10635	0.14581	0.539241	-0.890998
scf7180001239050	30.808	269.991	268.669	247.949		1.08357	0.115788	1.00492	0.00708456
scf7180001247802	30.747	797.602	679.639	629.137		1.08027	0.111395	1.17357	0.230901
scf7180001248068	30.741	268.212	276.955	257.026		1.07754	0.107736	0.968431	-0.0462795
scf7180001248558	30.652	246.119	267.702	236.453		1.13216	0.179075	0.919377	-0.121272
scf7180001247733	30.635	940.557	882.908	873.433		1.01085	0.0155657	1.06529	0.0912518
scf7180001239104	30.622	309.343	292.103	285.942		1.02155	0.0307576	1.05902	0.0827261
scf7180001248259	30.557	471.348	479.666	444.468		1.07919	0.109951	0.982659	-0.0252379
scf7180001248138	30.53	169.395	193.766	154.773		1.25194	0.324164	0.874225	-0.193924
scf7180001248751	30.409	379.36	424.101	399.37		1.06193	0.0866836	0.894503	-0.160842
scf7180001240320	30.364	192.326	219.643	183.373		1.19779	0.260373	0.87563	-0.191607
scf7180001248461	30.334	215.397	236.16	202.845		1.16424	0.219388	0.912081	-0.132767
scf7180001248765	30.274	470.319	524.972	497.645		1.05491	0.0771245	0.895894	-0.1586
scf7180001235185	30.242	619.93	642.442	573.975		1.11929	0.162578	0.964959	-0.05146
scf7180001247168	30.169	641.395	476.093	412.399		1.15445	0.207205	1.3472	0.429969
scf7180001247215	30.136	386.271	308.556	309.527		0.996862	-0.00453425	1.25187	0.324082
scf7180001247608	30.078	329.028	338.098	311.67		1.08479	0.117421	0.973175	-0.0392294
scf7180001241515	30.076	467.713	459.142	440.726		1.04179	0.0590578	1.01867	0.0266824
scf7180001248045	30.013	402.241	375.681	60.3078		6.22939	2.63909	1.0707	0.0985521
scf7180001247393	29.944	471.04	500.906	457.348		1.09524	0.131247	0.940375	-0.0886913
scf7180001247864	29.917	250.299	278.268	232.395		1.19739	0.259895	0.89949	-0.15282
scf7180001247544	29.895	259.423	303.328	238.667		1.27093	0.345882	0.855257	-0.225571
scf7180001248146	29.888	373.794	360.432	347.53		1.03712	0.0525873	1.03707	0.0525187
scf7180001248856	29.827	396.893	397.852	381.905		1.04176	0.059018	0.997589	-0.00348185
scf7180001239137	29.819	377.201	395.633	358.912		1.10231	0.140532	0.953411	-0.0688303
scf7180001247640	29.768	477.711	505.204	475.647		1.06214	0.0869736	0.94558	-0.0807284
scf7180001248787	29.766	501.061	445.661	432.125		1.03132	0.0444983	1.12431	0.169039
scf7180001245550	29.752	407.178	395.271	358.606		1.10224	0.140442	1.03012	0.0428168
scf7180001242344	29.723	298.233	302.741	282.55		1.07146	0.0995796	0.985108	-0.0216458
scf7180001238988	29.694	196.766	220.878	197.262		1.11972	0.163136	0.890837	-0.166766
scf7180001237261	29.665	708.23	701.923	703.326		0.998007	-0.00287881	1.00898	0.012904
scf7180001248662	29.644	264.378	282.312	249.35		1.13219	0.17912	0.936476	-0.0946866
scf7180001235805	29.621	513.344	528.124	493.899		1.0693	0.0966627	0.972013	-0.0409523
scf7180001248086	29.613	406.9	414.187	385.416		1.07465	0.103867	0.982407	-0.0256078
scf7180001247202	29.602	418.471	435.467	408.399		1.06628	0.0925826	0.960971	-0.0574346
scf7180001240214	29.56	367.99	386.727	351.154		1.1013	0.139213	0.951549	-0.0716507
scf7180001247444	29.541	1124.7	1091.79	1016.28		1.0743	0.103403	1.03014	0.0428426
scf7180001238045	29.504	508.653	487.423	494.583		0.985525	-0.0210361	1.04356	0.0615076
scf7180001247129	29.483	273.026	301.233	263.426		1.14352	0.193484	0.906363	-0.14184
scf7180001248900	29.429	395.517	405.907	367.063		1.10583	0.145124	0.974402	-0.0374109
scf7180001248044	29.387	432.663	479.692	419.905		1.14238	0.192044	0.901961	-0.148863
scf7180001246039	29.372	579.929	582.248	538.659		1.08092	0.112261	0.996018	-0.00575595
scf7180001247167	29.338	610.853	619.303	568.849		1.0887	0.1226	0.986356	-0.0198199
scf7180001247860	29.337	215.103	243.621	195.706		1.24483	0.315948	0.882941	-0.179611
scf7180001245773	29.278	182.429	199.939	179.637		1.11302	0.154475	0.912426	-0.132221
scf7180001247567	29.274	369.337	406.198	345.868		1.17443	0.231959	0.909254	-0.137245
[truncated: 1,351 more rows]

## Sheet: qPCR raw data
Target: scf7180001248200		Reference: scf7180001247533
[truncated: 95 more rows]
