# Supplementary material for: XX/XY System of Sex Determination in the Geophilomorph Centipede Strigamia maritima
Source: PLoS One. 2016 Feb 26;11(2):e0150292. doi: 10.1371/journal.pone.0150292 (PMC4769173; doi:10.1371/journal.pone.0150292)
Supplement: S3 Table — (XLSX) [file pone.0150292.s005.xlsx]

## Sheet: Table S3
qPCR primers vis Fig. 2B
NCBI scaffold ID	Forward	Reverse
X-linked candidate scaffolds
scf7180001248200	ACACCGAGAACGGGATAGTG	AAACACCGACCAGATCAAGG
scf7180001248049	ATTTGCTGGAGCTTGGCTTA	CGAGTCGTTGGCAAGTGTTA
scf7180001247190	CACGGGCGTTTATCTTCAAT	CAACATGGCGGTATTGTGAG
Control
scf7180001247533	GCTGTAAGCGACGTTGTGAA	CACGCAACCAACAATCAAAC
Reference scaffold
scf7180001247533	TTTGCGAATGGCCTTTATTC	ACTGCAAGCGGAAAAGAAAA
PCR primers vis Fig. 2C
NCBI scaffold ID	Forward	Reverse
Y-linked candidate scaffolds
scf7180001247258	TCCATAGGGCCACTCTGAAC	GGTGTTGTTGCAGGATGATG
scf7180001245067	ATGTGATCCGATCGGTTTGT	TTGGGTTTGTGCATTTTGTC
scf7180001243011	TTGATTGGGATCAAGCTCAC	TGGCAGAATCTTTGGATTTCTT
scf7180001247286	AGAAGCGCTCCATACCTTCA	TATCCCCTCGTTGACTTTGC
scf7180001247324	CACAATTTTCACCGCATGTC	TCCAAAACCGTAATGGCTTC
scf7180001247297	CTGGGATGAGGCAAGGATAA	GAAAGCGGCTGCTAGAATTG
Control
scf7180001247533	ATTTTGGGCACTGGACTGAC	CACGCCGTTTTCATAGGTTT
PCR primers vis Fig. 3A
Fragment ID (corresponding to numbering in Fig. 3A)	Forward	Reverse
1	AAAGCCACGTGTCCCTAGAA	ATATAGGCGTCGGAACTGCA
2	AGAGTGCCCAGCTGTACATT	TAGGCACGGGTGAATTGTCT
3	ACAGCCCTCGTGAGTAATCC	CTCGTGAAGACCGAAACGTC
4	TGCCCAGTTTTCCCGGTATA	CGTCCGCTTTAGTTTTGTGC
5	CGTGAATGAATCGACGCTGT	GAACGACGAGAGCCAAACAA
